# Supplementary material for: Factor productivity impacts of climate change and estimating the technical efficiency of cereal crop yields: Evidence from sub-Saharan African countries
Source: PLoS One. 2024 Nov 21;19(11):e0310989. doi: 10.1371/journal.pone.0310989 (PMC11581406; doi:10.1371/journal.pone.0310989)
Supplement: S1 Data — (XLSX) [file pone.0310989.s002.xlsx]

## Sheet: Sheet1
panel ID	year	Agricultural methane emissions (thousand metric tons of CO2 equivalent)	CO2 emissions (kt)	CO2 emissions (metric tons per capita)	Arable land (hectares)	Labor force, total	Fertilizer consumption (kilograms per hectare of arable land)	Cereal yield (kg per hectare)	GDP per capita (current US$)	Population, total	Adjusted net national income (constant 2015 US$)	avregre	Landproductivity	laborproductivity	fertilizaeproductivity
angola	2005	17722.9	15811.2	0.812875	3300000	8133535	2.26061	583.4	1900.72	19450959	3.59514e+10	115.519	0.000176788	7.17277e-05	258.072
angola	2006	16430.3	16558.6	0.821264	3300000	8442257	3.66	445.9	2597.96	20162340	4.24307e+10	131.528	0.000135121	5.28176e-05	121.831
angola	2007	17494.7	16966.4	0.811414	3400000	8762915	3.305	464.3	3121.35	20909684	3.8718e+10	115.73	0.000136559	5.29847e-05	140.484
angola	2008	16669.3	19275.3	0.88861	3400000	9093722	8.25882	652.7	4081.72	21691522	3.31607e+10	95.5463	0.000191971	7.17748e-05	79.0306
angola	2009	16732.8	21145	0.939457	4000000	9435748	5.47225	571.4	3123.7	22507674	3.99924e+10	111.052	0.00014285	6.05569e-05	104.418
angola	2010	17503.8	22801.5	0.975917	4200000	9793696	8.22929	629.3	3586.66	23364185	4.56935e+10	122.232	0.000149833	6.42556e-05	76.4708
angola	2011	18023.3	23865.8	0.983787	4700000	10176620	11.9838	662.4	4608.16	24259111	5.42406e+10	139.743	0.000140936	6.50904e-05	55.2745
angola	2012	17173	23868	0.947583	4700000	10567776	8.87605	552	5083.83	25188292	5.9994e+10	148.864	0.000117447	5.22343e-05	62.1898
angola	2013	17636.3	26958.7	1.03104	4845000	10968484	9.36912	814.4	5061.35	26147002	6.7843e+10	162.167	0.000168091	7.42491e-05	86.9238
angola	2014	17060.2	29610.5	1.0915	5010000	11377486	9.05609	888.2	5011.98	27128337	7.31561e+10	168.542	0.000177285	7.80665e-05	98.0777
angola	2015	17714	31648.9	1.12519	5125000	11795033	7.69499	982.4	3217.34	28127721	6.67902e+10	148.408	0.000191688	8.32893e-05	127.667
angola	2016	17757.7	29520.7	1.01255	5347000	12232879	6.63591	865.4	1809.71	29154746	6.27156e+10	134.446	0.000161848	7.07438e-05	130.412
angola	2017	18022	25064.8	0.829723	5352000	12689061	9.77316	806.2	2439.37	30208628	6.00547e+10	124.25	0.000150635	6.3535e-05	82.4913
angola	2018	16230.4	23637.4	0.755828	5357000	13153405	7.10355	941.4	2540.51	31273533	6.29734e+10	125.852	0.000175733	7.15708e-05	132.525
angola	2019	18037	24382.9	0.753638	5363000	13629799	6.65242	958.8	2191.35	32353588	7.11551e+10	137.456	0.000178781	7.03459e-05	144.128
angola	2020	17050.2	19814.5	0.592743	5368000	13979133	7.8492	992.5	1450.91	33428486	7.00558e+10	130.981	0.000184892	7.09987e-05	126.446
angola	2021	17050.2	19814.5	0.592743	5373000	14470377	5.60685	1000.3	1927.47	34503774	6.90521e+10	125.081	0.000186172	6.91274e-05	178.407
Benin	2005	2652.9	2899.6	0.355805	2654000	3251640	0.461944	1136.4	805.905	8149419	6.34059e+09	48.6276	0.000428184	0.000349485	2460.04
Benin	2006	2496.95	3471.4	0.413133	2500000	3361334	0.0132	1190.5	837.132	8402631	6.584e+09	48.9727	0.0004762	0.000354175	90189.4
Benin	2007	2570.39	3998.2	0.462339	2500000	3464881	0.2456	1286	944.643	8647761	6.9485e+09	50.2189	0.0005144	0.000371153	5236.16
Benin	2008	2456.76	4017.6	0.451088	2500000	3577586	0.3204	1158.7	1098.95	8906469	7.31389e+09	51.3243	0.00046348	0.000323878	3616.42
Benin	2009	2526.38	4417.2	0.481569	2500000	3697926	6.544	1423.5	1061.72	9172514	7.48528e+09	51.0034	0.0005694	0.000384946	217.528
Benin	2010	2558.93	4825.1	0.510824	2500000	3822693	9.134	1200.6	1009.49	9445710	7.63054e+09	50.4894	0.00048024	0.000314072	131.443
Benin	2011	2663.68	4652.6	0.478349	2500000	3947757	4.44	1517.8	1099.41	9726380	7.99236e+09	51.3575	0.00060712	0.000384471	341.847
Benin	2012	2708.71	4444.7	0.443845	2600000	4004243	10.2904	1373.2	1112.57	10014078	8.48511e+09	52.9574	0.000528154	0.000342936	133.445
Benin	2013	2867.38	4676.4	0.453635	2700000	4056023	5.00228	1479.6	1214.3	10308730	9.32089e+09	56.5109	0.000548	0.000364791	295.785
Benin	2014	2799.39	5186.1	0.488571	2700000	4105299	8.08655	1460.3	1251.5	10614844	9.89895e+09	58.2848	0.000540852	0.000355711	180.584
Benin	2015	2847.42	5505.6	0.503586	2700000	4152214	0.133233	1336.7	1041.65	10932783	1.02109e+10	58.3734	0.000495074	0.000321925	10032.8
Benin	2016	2970.45	6739	0.598486	2800000	4195476	9.94932	1455.9	1049.82	11260085	1.06685e+10	59.2165	0.000519964	0.000347017	146.332
Benin	2017	2977.63	6876.2	0.592941	2800000	4235801	0.0163964	1405.4	1095.27	11596779	1.10648e+10	59.6327	0.000501929	0.000331791	85713.8
Benin	2018	3057.05	7604	0.636814	2800000	4273806	36.6428	1428.5	1194.44	11940683	1.1758e+10	61.5437	0.000510179	0.000334245	38.9845
Benin	2019	3166.45	7475.5	0.608237	2800000	4403417	55.4637	1238.3	1170.89	12290444	1.2696e+10	64.5624	0.00044225	0.000281213	22.3263
Benin	2020	3206.92	7980.4	0.631205	2800000	4496470	40.2121	1432.8	1240.73	12643123	1.30427e+10	64.4752	0.000511714	0.00031865	35.6311
Benin	2021	3206.92	7980.4	0.631205	2800000	4647780	40.706	1408.6	1360.91	12996895	1.41249e+10	67.9245	0.000503071	0.000303069	34.6042
Botswana	2005	3374.28	4278.6	2.26045	213500	705453	40.706	438.6	5240.32	1892807	5.5794e+09	184.23	0.00205433	0.000621728	10.7748
Botswana	2006	4331.94	4086.9	2.11899	201000	725796	83.1274	372.4	5142.91	1928704	6.15581e+09	199.48	0.00185274	0.000513092	4.47987
Botswana	2007	3376.75	4319.8	2.19616	182000	758244	29.679	639.2	5372.34	1966977	6.81568e+09	216.566	0.00351209	0.000843	21.5371
Botswana	2008	7536.49	4392.7	2.18834	279000	792136	54.8351	360.8	5345.85	2007320	7.61356e+09	237.056	0.00129319	0.000455477	6.57973
Botswana	2009	3289.72	4186.58	2.04323	316000	827046	80.5179	363.6	4938.25	2048997	7.12932e+09	217.464	0.00115063	0.000439637	4.51577
Botswana	2010	8711.73	3371.7	1.61197	259000	805850	83.1274	371.6	6041.73	2091664	7.92767e+09	236.883	0.00143475	0.000461128	4.47025
Botswana	2011	10796.1	3883.34	1.81971	324000	831878	29.679	452.3	7080.78	2134037	9.49643e+09	278.124	0.00139599	0.00054371	15.2397
Botswana	2012	4841.94	3414.34	1.5695	285000	856975	54.8351	367.2	6392.99	2175425	9.59045e+09	275.534	0.00128842	0.000428484	6.69644
Botswana	2013	4267.44	5421.54	2.44513	280000	882334	80.5179	217.6	6436.6	2217278	1.01959e+10	287.399	0.000777143	0.000246619	2.70251
Botswana	2014	2777.14	6988.91	3.09192	402000	908862	57.8433	305.2	6844.03	2260376	1.11348e+10	307.88	0.000759204	0.000335805	5.27633
Botswana	2015	2531.61	6949.71	3.01484	259600	936988	66.0329	938.4	5869.74	2305171	1.04844e+10	284.263	0.00361479	0.00100151	14.2111
Botswana	2016	2103.23	6629.31	2.81809	259600	967141	46.9216	471.6	6411.55	2352416	1.1072e+10	294.166	0.00181664	0.000487623	10.0508
Botswana	2017	3475.05	7337.51	3.05495	259600	999039	33.1837	316.6	6705.34	2401840	1.09279e+10	284.362	0.00121957	0.000316905	9.54083
Botswana	2018	2418.48	8061.39	3.28847	259600	1031385	58.2306	550.3	6947.82	2451409	1.06807e+10	272.31	0.0021198	0.000533554	9.45036
Botswana	2019	1508.16	7198.3	2.87966	260000	1063621	51.2911	676.3	6691.16	2499702	1.15727e+10	289.351	0.00260115	0.000635847	13.1855
Botswana	2020	3052.34	5763.69	2.26346	260000	1066751	66.1946	1034.7	5875.07	2546402	1.15908e+10	284.491	0.00397962	0.000969955	15.6312
Botswana	2021	3052.34	5763.69	2.26346	260000	1116485	59.2666	1003.7	7238.8	2588423	1.19669e+10	288.951	0.00386038	0.000898982	16.9353
Burkina Faso	2005	10663	1151.29	0.0829691	4570000	5567467	16.3444	1127.2	442.944	13876127	5.96488e+09	26.8666	0.000246652	0.000202462	68.9654
Burkina Faso	2006	10538.7	1400.48	0.0978246	4665000	5683357	13.5048	1203.9	457.342	14316242	6.30213e+09	27.513	0.000258071	0.000211829	89.1459
Burkina Faso	2007	10765.4	1682.82	0.114035	4761000	5790842	10.3959	936.1	516.75	14757074	6.54348e+09	27.7133	0.000196618	0.000161652	90.0449
Burkina Faso	2008	11110.4	1909.6	0.125649	4857000	5886292	11.7783	1039.9	621.89	15197915	6.8671e+09	28.2403	0.000214103	0.000176665	88.2898
Burkina Faso	2009	11490	1930.1	0.123329	4952000	5978737	10.8796	1002	603.878	15650022	7.02409e+09	28.0514	0.000202342	0.000167594	92.0986
Burkina Faso	2010	12032	2094.3	0.129945	5048000	6071773	11.2066	1062.7	627.27	16116845	7.59792e+09	29.4642	0.000210519	0.000175023	94.8279
Burkina Faso	2011	12243.1	2200.4	0.132533	5143000	6168443	11.8616	995.1	727.612	16602651	8.05932e+09	30.339	0.000193486	0.000161321	83.8928
Burkina Faso	2012	12261.3	2693	0.157359	5239000	6272750	15.5377	1203	733.973	17113732	9.05711e+09	33.0769	0.000229624	0.000191782	77.4248
Burkina Faso	2013	12604.7	2947	0.167098	5335000	6376479	17.9676	1156.5	762.304	17636408	9.35975e+09	33.1691	0.000216776	0.00018137	64.366
Burkina Faso	2014	12855.8	2997	0.164944	5430000	6481181	17.5478	1225.8	767.371	18169842	9.66129e+09	33.2326	0.000225746	0.000189132	69.8549
Burkina Faso	2015	13006.7	3801.8	0.203109	5526000	6683144	17.6845	1168.9	632.127	18718019	1.01989e+10	34.0545	0.000211527	0.000174903	66.0976
Burkina Faso	2016	13665.1	3997.8	0.207403	5622000	6896061	23.2375	1136.8	665.786	19275498	1.10615e+10	35.8664	0.000202206	0.000164848	48.921
Burkina Faso	2017	13842	4625.2	0.233174	5717000	7116801	19.0738	1009	711.185	19835858	1.17809e+10	37.12	0.000176491	0.000141777	52.8999
Burkina Faso	2018	13956.8	5147.7	0.252428	5813000	7340573	18.1372	1152.3	779.203	20392723	1.27061e+10	38.942	0.000198228	0.000156977	63.5322
Burkina Faso	2019	14314.3	5646.5	0.269502	5909000	7569473	9.68846	1156.1	765.23	20951639	1.35327e+10	40.3688	0.000195651	0.000152732	119.328
Burkina Faso	2020	14677.4	5456.7	0.253533	6004000	7743849	17.1697	1261.7	823.552	21522626	1.36245e+10	39.5643	0.000210143	0.000162929	73.4841
Burkina Faso	2021	14677.4	5456.7	0.253533	6100000	8074705	11.9111	1252.4	888.781	22100683	1.28804e+10	36.4253	0.000205311	0.000155102	105.146
Burundi	2005	591.293	161	0.0217895	956000	3235531	3.54603	1344.3	151.189	7388874	1.07922e+09	9.12872	0.00140617	0.00041548	379.101
Burundi	2006	644.22	191.6	0.025019	939000	3353085	3.20447	1277	166.276	7658190	1.23999e+09	10.1198	0.00135996	0.000380843	398.505
Burundi	2007	681.235	192.1	0.0241799	942000	3475185	1.82166	1301.5	170.707	7944609	1.07179e+09	8.43174	0.00138163	0.000374512	714.46
Burundi	2008	736.46	198.7	0.0240031	945000	3624218	2.06772	1280.8	194.711	8278109	1.12975e+09	8.52967	0.00135534	0.0003534	619.425
Burundi	2009	811.712	198.1	0.0227456	948000	3823894	1.86498	1295.9	204.545	8709366	1.21603e+09	8.72643	0.00136698	0.000338895	694.86
Burundi	2010	911.048	323.3	0.0354239	950000	3999715	3.62737	1231.9	222.661	9126605	1.47077e+09	10.072	0.00129674	0.000307997	339.613
Burundi	2011	992.553	359.3	0.0379981	1000000	4113261	5.635	1153.6	236.451	9455733	1.46945e+09	9.71268	0.0011536	0.000280459	204.72
Burundi	2012	993.837	364.2	0.0371804	1027000	4228184	6.20756	1106.9	238.206	9795479	1.74177e+09	11.1134	0.0010778	0.000261791	178.315
Burundi	2013	1190.64	366.4	0.0361	1054000	4347855	10.5899	1178.6	241.548	10149577	1.87707e+09	11.5588	0.00111822	0.000271076	111.295
Burundi	2014	1151.07	364.8	0.0347597	1081000	4460707	12.0057	1332.8	257.819	10494913	1.96144e+09	11.6809	0.00123293	0.000298787	111.014
Burundi	2015	1143.65	366.8	0.0341936	1108000	4525904	9.02843	1204.2	289.36	10727148	2.23211e+09	13.005	0.00108682	0.000266068	133.379
Burundi	2016	1306.49	442	0.0405381	1135000	4553883	15.2419	1483	242.54	10903327	2.0269e+09	11.6186	0.00130661	0.000325656	97.2975
Burundi	2017	1589.31	529.1	0.0474291	1162000	4644148	18.3321	1125.4	244.145	11155593	2.05478e+09	11.512	0.000968503	0.000242326	61.3894
Burundi	2018	1587.48	664.9	0.0578502	1189000	4803010	24.0009	1322.8	232.061	11493472	2.22054e+09	12.075	0.00111253	0.000275411	55.1145
Burundi	2019	1344.75	707.4	0.0595713	1216000	4990348	19.9214	1445.7	216.973	11874838	2.30871e+09	12.1512	0.0011889	0.000289699	72.5701
Burundi	2020	1237.41	713.466	0.058384	1243000	5110212	19.4887	1261.7	216.827	12220227	2.35218e+09	12.0302	0.00101504	0.000246898	64.7401
Burundi	2021	1237.41	713.466	0.058384	1270000	5332664	19.0744	1481.5	221.158	12551213	2.36997e+09	11.8015	0.00116654	0.000277816	77.6697
Cameroon	2005	8012.4	5016.3	0.290376	5963000	7867103	7.99899	1669.7	1129.36	17275171	1.67666e+10	60.66	0.00028001	0.000212238	208.739
Cameroon	2006	7468.86	5091.7	0.286835	5963000	8098747	9.0322	1700.3	1177.97	17751333	1.75329e+10	61.731	0.000285142	0.000209946	188.249
Cameroon	2007	7367.78	6131.5	0.335938	5963000	8341459	8.62284	1676.3	1311	18251866	1.78575e+10	61.1496	0.000281117	0.00020096	194.402
Cameroon	2008	6788.36	6393.5	0.340495	5963000	8418157	6.55744	1678.5	1476.01	18777081	1.80211e+10	59.9836	0.000281486	0.00019939	255.969
Cameroon	2009	6514.76	7032.4	0.36401	5963000	8476630	7.00285	1722.9	1445.86	19319274	1.95505e+10	63.2479	0.000288932	0.000203253	246.028
Cameroon	2010	6786.7	7014.4	0.352872	6200000	8515123	9.23903	1648.7	1383.81	19878036	1.97744e+10	62.1741	0.000265919	0.00019362	178.449
Cameroon	2011	6666.4	6801.5	0.33261	6200000	8654090	11.036	1710	1497.93	20448873	2.01399e+10	61.5558	0.000275806	0.000197594	154.948
Cameroon	2012	6892.7	6866.7	0.326478	6200000	8788788	10.3357	1591.5	1433.72	21032684	2.1136e+10	62.807	0.000256694	0.000181083	153.98
Cameroon	2013	7146.71	7526.8	0.347934	6200000	8923111	10.0583	1676.4	1559.14	21632850	2.29841e+10	66.404	0.000270387	0.000187872	166.668
Cameroon	2014	7081.66	8222.8	0.368742	6200000	9090658	9.62104	1630.4	1631.71	22299585	2.47887e+10	69.4763	0.000262968	0.000179349	169.462
Cameroon	2015	7249.94	8500.2	0.369371	6200000	9410154	13.591	1615.3	1399.68	23012646	2.61263e+10	70.9565	0.000260532	0.000171655	118.851
Cameroon	2016	7551.29	8974.7	0.378494	6200000	9711721	10.9036	1653.3	1426.07	23711630	2.75572e+10	72.6364	0.000266661	0.000170238	151.629
Cameroon	2017	7248.06	9076	0.372071	6200000	9996942	13.0284	1644.5	1479.86	24393181	2.84275e+10	72.8366	0.000265242	0.0001645	126.224
Cameroon	2018	7329.69	9749.7	0.388794	6200000	10286704	13.3853	1649.4	1594.06	25076747	2.97884e+10	74.243	0.000266032	0.000160343	123.224
Cameroon	2019	7328.19	9557.3	0.370692	6200000	10596388	13.3853	1664.7	1538.69	25782341	3.12841e+10	75.8371	0.0002685	0.000157101	124.368
Cameroon	2020	7545.89	9928.4	0.374783	6200000	10818499	13.3853	1665.8	1539.13	26491087	3.28419e+10	77.4833	0.000268677	0.000153977	124.45
Cameroon	2021	7545.89	9928.4	0.374783	6200000	11162667	13.3853	1669.4	1654.26	27198628	3.24897e+10	74.6585	0.000269258	0.000149552	124.719
Central African Republic	2005	9907.45	224.1	0.0532452	1870000	1613926	0.131059	1018.2	317.878	4208834	2.50805e+09	37.2439	0.000544492	0.000630884	7769.03
Central African Republic	2006	9989.54	234.3	0.05456	1870000	1645567	0.228893	989.7	340.415	4294352	2.41894e+09	35.2052	0.000529251	0.000601434	4323.85
Central African Republic	2007	10216.9	237.8	0.0543472	1870000	1673441	0.323048	951.2	388.478	4375569	2.39402e+09	34.1959	0.000508663	0.00056841	2944.45
Central African Republic	2008	10755.6	171.4	0.0383683	1870000	1706706	0.213519	946.8	446.229	4467233	1.37777e+09	19.276	0.00050631	0.000554753	4434.27
Central African Republic	2009	8595.92	168.2	0.0368493	1866000	1741932	0.21761	948.4	452.922	4564540	1.33014e+09	18.213	0.000508253	0.000544453	4358.26
Central African Republic	2010	9628.05	174.8	0.0375102	1834000	1774367	0.294258	1447.4	459.777	4660067	1.414e+09	18.9644	0.000789204	0.000815728	4918.81
Central African Republic	2011	10325.6	194.2	0.0410395	1800000	1793765	0.444728	1516	515.21	4732022	2.41894e+09	31.949	0.000842222	0.00084515	3408.83
Central African Republic	2012	8944.25	197.2	0.0413131	1800000	1792920	0.281839	1674.5	525.868	4773306	2.39402e+09	31.3465	0.000930278	0.000933951	5941.34
Central African Republic	2013	9556.12	120.6	0.0251123	1800000	1784916	0.143922	1133.9	352.227	4802428	1.37777e+09	17.9306	0.000629944	0.000635268	7878.56
Central African Republic	2014	9335.02	130.4	0.0271738	1800000	1758255	0.00599444	896	394.857	4798734	1.33014e+09	17.3241	0.000497778	0.000509596	149472
Central African Republic	2015	9494.12	184.4	0.0382626	1800000	1749975	0.340672	884.1	351.88	4819333	1.414e+09	18.3377	0.000491167	0.000505207	2595.16
Central African Republic	2016	10310.1	206.4	0.0420866	1800000	1780976	0.22465	879.8	372.135	4904177	1.6184e+09	20.6253	0.000488778	0.000493999	3916.31
Central African Republic	2017	9454.14	222.4	0.044509	1800000	1814399	0.186767	888.5	414.74	4996741	1.5555e+09	19.4564	0.000493611	0.000489694	4757.27
Central African Republic	2018	9713.8	229.1	0.0449676	1800000	1849471	0.187722	882.5	435.932	5094780	1.92308e+09	23.5914	0.000490278	0.000477163	4701.09
Central African Republic	2019	8935.3	235.4	0.0451882	1800000	1893599	0.236639	859.3	426.409	5209324	1.93992e+09	23.2746	0.000477389	0.000453792	3631.27
Central African Republic	2020	9493.56	236.6	0.0442821	1800000	1932138	0.238461	859	435.469	5343020	1.90751e+09	22.3131	0.000477222	0.000444585	3602.26
Central African Republic	2021	9493.56	236.6	0.0442821	1800000	1985303	0.238461	799.6	461.138	5457154	1.89548e+09	21.7086	0.000444222	0.00040276	3353.17
Chad	2005	23424.3	796.6	0.0796201	3900000	3437328	3.54269	749.9	664.598	10005012	1.89548e+09	11.8408	0.000192282	0.000218164	211.675
Chad	2006	24288.2	815.2	0.0786446	3900000	3531459	3.41608	766.8	716.668	10365614	1.89548e+09	11.4289	0.000196615	0.000217134	224.468
Chad	2007	25713.5	876.5	0.0817422	3900000	3620713	3.32623	799.3	806.71	10722731	4.6665e+09	27.1998	0.000204949	0.000220758	240.302
Chad	2008	26785.5	1027.7	0.0925967	3900000	3720190	3.64877	775.2	936.494	11098664	4.70619e+09	26.502	0.000198769	0.000208376	212.455
Chad	2009	27692.4	1114.2	0.0969196	4000000	3825049	3.27844	598.3	808.162	11496128	6.68408e+09	36.3387	0.000149575	0.000156416	182.495
Chad	2010	29442.7	1190	0.100044	4200000	3921726	4.03333	762.8	896.877	11894727	7.44433e+09	39.1157	0.000181619	0.000194506	189.124
Chad	2011	31091.8	1003.66	0.0814813	4300000	4030272	2.75835	632	988.194	12317730	7.16692e+09	36.3648	0.000146977	0.000156813	229.123
Chad	2012	32812.4	1233.73	0.0967259	4650000	4144051	2.42416	934.8	969.616	12754906	8.19054e+09	40.1342	0.000201032	0.000225576	385.618
Chad	2013	34411.6	1487.26	0.112528	5000000	4266330	2.47014	822.8	980.084	13216766	8.67397e+09	41.0178	0.00016456	0.000192859	333.099
Chad	2014	36072.2	1483.1	0.108278	5200000	4393752	2.48328	855.7	1017.79	13697126	9.56175e+09	43.6303	0.000164558	0.000194754	344.584
Chad	2015	39043.3	1478.55	0.104563	5200000	4495591	2.44478	801.9	774.412	14140274	8.45971e+09	37.3919	0.000154212	0.000178375	328.005
Chad	2016	41672.7	1469.87	0.100727	5300000	4600694	2.4093	844.7	691.98	14592585	7.74998e+09	33.1932	0.000159377	0.000183603	350.6
Chad	2017	43397.5	1488.2	0.0986485	5300000	4725553	3.06158	825.2	662.897	15085884	6.89529e+09	28.5668	0.000155698	0.000174625	269.534
Chad	2018	46101.4	1557.4	0.0998064	5300000	4858714	3.00814	893	720.265	15604210	7.51282e+09	30.0913	0.000168491	0.000183793	296.861
Chad	2019	48169.3	1583.6	0.0981964	5300000	5027534	2.35432	886.3	701.621	16126866	7.71962e+09	29.9175	0.000167226	0.000176289	376.457
Chad	2020	51369.7	1568.4	0.0942282	5300000	5151952	2.24479	867.1	643.772	16644701	6.44511e+09	24.2011	0.000163604	0.000168305	386.272
Chad	2021	51369.7	1568.4	0.0942282	5300000	5334220	2.24479	814.3	685.69	17179740	7.11114e+09	25.8704	0.000153642	0.000152656	362.751
Comoros	2005	167.47	147	0.248025	65000	136156	2.24479	1310.1	1103.2	592683	6.31814e+08	66.6264	0.0201554	0.00962205	583.617
Comoros	2006	182.602	172.1	0.284624	65000	141521	0.103846	1277	1155.09	604658	6.49731e+08	67.1589	0.0196462	0.0090234	12297
Comoros	2007	162.227	111.8	0.181229	65000	147019	0.103846	1334.5	1289.79	616899	6.55e+08	66.3601	0.0205308	0.00907706	12850.7
Comoros	2008	184.227	114.1	0.181264	65000	152664	0.391846	1285.3	1454.65	629470	6.66976e+08	66.224	0.0197738	0.00841914	3280.11
Comoros	2009	186.72	140.4	0.218524	65000	158474	0.362308	1320.2	1409.11	642493	7.04441e+08	68.5261	0.0203108	0.0083307	3643.86
Comoros	2010	197.877	167.8	0.255783	65000	164449	0.254769	1358.8	1384.06	656024	7.01206e+08	66.8045	0.0209046	0.00826274	5333.45
Comoros	2011	212.62	150	0.223857	65000	170591	0.254769	1351.4	1526.83	670071	7.28688e+08	67.9674	0.0207908	0.00792187	5304.41
Comoros	2012	219.625	160.1	0.233875	65000	176900	0.227538	1315.6	1483.95	684553	7.56995e+08	69.114	0.02024	0.00743697	5781.88
Comoros	2013	223.412	192.2	0.27481	65000	183361	0.146462	1378.6	1595.99	699393	7.95093e+08	71.052	0.0212092	0.0075185	9412.71
Comoros	2014	230.25	171.9	0.24055	65000	189967	0.0329231	1361	1608.69	714612	8.24013e+08	72.0683	0.0209385	0.0071644	41338.8
Comoros	2015	233.428	185.9	0.254582	65000	195023	0.142923	1351.6	1322.94	730216	8.76931e+08	75.0575	0.0207938	0.00693046	9456.84
Comoros	2016	229.398	217.9	0.292	65000	200182	0.698615	1414.6	1357.27	746232	9.10767e+08	76.2805	0.0217631	0.00706657	2024.86
Comoros	2017	231.188	279	0.366303	65000	205077	0.0989231	1393.2	1414.59	761664	9.60722e+08	78.8341	0.0214338	0.00679355	14083.7
Comoros	2018	231.403	302.7	0.38992	65000	209548	1.13723	1386.3	1531.34	776313	1.01284e+09	81.5427	0.0213277	0.00661567	1219.01
Comoros	2019	231.53	326.2	0.412397	65000	213852	1.782	1397.9	1510.8	790986	1.03184e+09	81.531	0.0215062	0.00653676	784.456
Comoros	2020	231.18	328.2	0.407112	65000	216650	3.43138	1392.5	1519.59	806166	9.75325e+08	75.6145	0.0214231	0.00642742	405.813
Comoros	2021	231.18	328.2	0.407112	65000	222259	1.92185	1392.2	1577.47	821625	1.00129e+09	76.1672	0.0214185	0.00626386	724.408
Congo, Dem. Rep.	2005	13574.1	2208.7	0.0390573	6700000	22085661	0.0677612	771.7	211.573	56550247	1.16656e+10	12.893	0.000115179	3.49412e-05	11388.5
Congo, Dem. Rep.	2006	13754.2	2282.8	0.0391013	6700000	22533506	0.454925	771.6	247.542	58381630	1.30682e+10	13.9901	0.000115164	3.42423e-05	1696.1
Congo, Dem. Rep.	2007	12104.8	2472.8	0.0410155	6700000	22982377	0.634776	771.6	277.612	60289422	1.36717e+10	14.173	0.000115164	3.35736e-05	1215.55
Congo, Dem. Rep.	2008	12797.6	2553.3	0.041017	6750000	23412171	0.940296	771.6	317.889	62249724	1.26225e+10	12.6733	0.000114311	3.29572e-05	820.592
Congo, Dem. Rep.	2009	12666.2	2502.8	0.0389418	7932000	23828069	0.682426	771.6	290.156	64270232	1.37241e+10	13.3461	9.72769e-05	3.2382e-05	1130.67
Congo, Dem. Rep.	2010	13526.5	2653.9	0.0399736	9114000	24281009	0.823788	784.9	324.828	66391257	1.66372e+10	15.6621	8.61203e-05	3.23257e-05	952.794
Congo, Dem. Rep.	2011	12726.6	3016.9	0.0439434	10296000	24782462	0.686966	771.1	376.375	68654269	1.81803e+10	16.5506	7.48932e-05	3.11147e-05	1122.47
Congo, Dem. Rep.	2012	12417.1	2827.3	0.0398223	11476000	25253938	0.456245	771.6	412.776	70997870	2.05975e+10	18.1321	6.7236e-05	3.05537e-05	1691.2
Congo, Dem. Rep.	2013	13113.6	3959.5	0.0539001	11785000	26115207	0.87081	772.1	444.864	73460021	2.30893e+10	19.6444	6.55155e-05	2.95651e-05	886.646
Congo, Dem. Rep.	2014	12841.5	5136.1	0.0675486	12314000	27011671	1.63921	769	472.266	76035588	2.34761e+10	19.2969	6.24492e-05	2.84692e-05	469.128
Congo, Dem. Rep.	2015	13302.4	3231.4	0.0410822	12460000	27914047	1.89386	768.9	482.065	78656904	2.54922e+10	20.2558	6.17095e-05	2.75453e-05	405.997
Congo, Dem. Rep.	2016	13278.9	2421.14	0.0297324	12662000	28894272	1.39088	779.3	456.028	81430977	2.66203e+10	20.4316	6.15464e-05	2.69707e-05	560.292
Congo, Dem. Rep.	2017	13842.2	2845	0.0337552	13241000	29889916	1.59911	794.1	451.089	84283273	3.18301e+10	23.6035	5.99728e-05	2.65675e-05	496.59
Congo, Dem. Rep.	2018	13133.9	2813.9	0.0323112	13494000	30828284	1.91171	816.5	546.213	87087355	3.67658e+10	26.3857	6.05084e-05	2.64854e-05	427.106
Congo, Dem. Rep.	2019	13582.5	3031.2	0.0337149	13680000	31751451	2.40998	838	575.883	89906890	3.77295e+10	26.2281	6.12573e-05	2.63925e-05	347.721
Congo, Dem. Rep.	2020	13486.8	3025.6	0.0325848	13680000	32445875	2.09032	879.9	524.667	92853164	3.94711e+10	26.5682	6.43202e-05	2.7119e-05	420.94
Congo, Dem. Rep.	2021	13486.8	3025.6	0.0325848	13680000	33725417	2.09032	876.8	576.975	95894118	3.69596e+10	24.0888	6.40936e-05	2.59982e-05	419.457
Congo, Rep.	2005	1400.96	4313.23	1.17436	490000	1464221	0.0653061	770.6	1810.59	3672839	1.68325e+09	28.6435	0.00157265	0.000526287	11799.8
Congo, Rep.	2006	1445.55	4777.96	1.25296	490000	1527237	0.0530612	777.8	2116.87	3813323	2.17334e+09	35.6209	0.00158735	0.000509286	14658.5
Congo, Rep.	2007	1325.79	4150.72	1.04913	490000	1589371	0.359184	764.1	2219.91	3956329	2.37965e+09	37.5925	0.00155939	0.000480756	2127.32
Congo, Rep.	2008	1336.49	4360.59	1.06626	490000	1642565	0.746939	771.4	2848.65	4089602	2.90442e+09	44.3873	0.00157429	0.000469631	1032.75
Congo, Rep.	2009	1255.4	4838.56	1.13655	500000	1713370	4.578	791.4	2283.95	4257230	3.65709e+09	53.6893	0.0015828	0.000461897	172.87
Congo, Rep.	2010	1468.34	5423.35	1.22206	510000	1788389	0.541176	785	2962.76	4437884	5.05521e+09	71.194	0.00153922	0.000438943	1450.54
Congo, Rep.	2011	1498.31	5383.97	1.17446	530000	1842541	1.31509	794.3	3415.06	4584216	3.73045e+09	50.86	0.00149868	0.000431089	603.987
Congo, Rep.	2012	1422.12	5260.75	1.11616	530000	1885755	2.24798	809.8	3753.86	4713257	6.20014e+09	82.2167	0.00152792	0.00042943	360.234
Congo, Rep.	2013	1486.62	5311.61	1.10015	550000	1920680	2.92749	830.9	3719.65	4828066	7.85015e+09	101.621	0.00151073	0.000432607	283.827
Congo, Rep.	2014	1283.28	5175.1	1.04656	550000	1957890	1.88584	832.8	3623.81	4944861	8.86537e+09	112.053	0.00151418	0.000425356	441.608
Congo, Rep.	2015	1461.72	5655	1.11662	550000	1997819	4.13196	833.5	2455.35	5064386	7.46252e+09	92.0955	0.00151545	0.000417205	201.72
Congo, Rep.	2016	1466.02	5497.6	1.05992	550000	2041567	2.16798	845.6	2107.5	5186824	5.96239e+09	71.8453	0.00153745	0.000414192	390.04
Congo, Rep.	2017	1453.76	5406.7	1.01776	550000	2089890	2.30905	860.4	2227.72	5312340	4.14652e+09	48.784	0.00156436	0.000411696	372.62
Congo, Rep.	2018	1493.58	6216.9	1.14259	550000	2141363	4.21465	876.4	2715.24	5441062	4.6926e+09	53.9026	0.00159345	0.000409272	207.941
Congo, Rep.	2019	1489.06	7006.1	1.25766	550000	2195682	4.2566	875.7	2508.94	5570733	4.12544e+09	46.2847	0.00159218	0.000398828	205.728
Congo, Rep.	2020	1324.06	7153.9	1.25459	550000	2234418	9.95771	883.7	2011.27	5702174	3.36742e+09	36.9094	0.00160673	0.000395494	88.7453
Congo, Rep.	2021	1324.06	7153.9	1.25459	550000	2299859	9.74671	883.5	2540.47	5835806	4.56842e+09	48.9266	0.00160636	0.000384154	90.646
Cote d'Ivoire	2005	3429.19	5876.5	0.309775	2800000	6748108	17.7804	1836.3	1267.09	18970215	1.83868e+10	60.5778	0.000655821	0.000272121	103.277
Cote d'Ivoire	2006	3287.85	5698.7	0.293837	2800000	6923835	22.7725	1827.9	1303.56	19394057	1.92154e+10	61.9243	0.000652821	0.000264001	80.2679
Cote d'Ivoire	2007	3319.26	5657.8	0.285492	2900000	7104515	23.99	1569.4	1451.23	19817700	1.92154e+10	60.6005	0.000541172	0.000220902	65.4189
Cote d'Ivoire	2008	3119.07	6474.7	0.319826	2900000	7289697	18.2117	1735	1683.34	20244449	1.83868e+10	56.7649	0.000598276	0.000238007	95.2683
Cote d'Ivoire	2009	3031.22	6031.2	0.291676	2900000	7478860	15.3076	1711.5	1638.8	20677762	1.92154e+10	58.0799	0.000590172	0.000228845	111.807
Cote d'Ivoire	2010	2976.03	6350.6	0.300691	2900000	7674193	32.0859	2270.5	1654.18	21120042	2.04309e+10	60.4608	0.000782931	0.000295862	70.7633
Cote d'Ivoire	2011	3122.49	6118.3	0.283742	2900000	7842038	19.4028	1882.8	1701.7	21562914	1.70622e+10	49.4548	0.000649241	0.000240091	97.0377
Cote d'Ivoire	2012	3251.34	8037.7	0.365172	3000000	7988446	26.0211	2079.8	1649.3	22010712	2.26568e+10	64.3347	0.000693267	0.000260351	79.9274
Cote d'Ivoire	2013	3504.01	8692.4	0.386857	3500000	8151021	31.1383	2176.6	1903.05	22469268	2.42654e+10	67.496	0.000621886	0.000267034	69.9011
Cote d'Ivoire	2014	3078.63	9196.9	0.399943	3500000	8360975	35.1206	2206.9	2124.02	22995555	4.00432e+10	108.834	0.000630543	0.000263952	62.8377
Cote d'Ivoire	2015	3178.12	9805.7	0.415553	3500000	8617882	41.3072	2200.3	1941.58	23596741	4.33127e+10	114.721	0.000628657	0.000255318	53.2668
Cote d'Ivoire	2016	3743.23	9593.5	0.396203	3500000	8883562	44.1183	2219.8	1999.2	24213622	4.56744e+10	117.894	0.000634229	0.000249877	50.3147
Cote d'Ivoire	2017	3358.74	10563.8	0.425137	3500000	9157647	38.2496	2247.4	2113.34	24848016	4.73842e+10	119.185	0.000642114	0.000245412	58.7561
Cote d'Ivoire	2018	3378.64	10194.8	0.39989	3500000	9441715	30.2079	2289.4	2295.54	25493988	4.91881e+10	120.587	0.000654114	0.000242477	75.7882
Cote d'Ivoire	2019	3276.74	10838.9	0.414528	3500000	9735200	52.5045	2274.5	2290.79	26147551	5.20036e+10	124.303	0.000649857	0.000233637	43.3201
Cote d'Ivoire	2020	3397.62	10894.9	0.406347	3500000	9943686	45.6345	2231.7	2349.07	26811790	5.52914e+10	128.888	0.000637629	0.000224434	48.9037
Cote d'Ivoire	2021	3397.62	10894.9	0.406347	3500000	10355728	45.8822	2294	2613.38	27478249	5.47743e+10	124.586	0.000655429	0.00022152	49.9976
Eswatini	2005	619.93	982.5	0.916609	178000	328261	46.2202	1317.1	2964.97	1071886	2.83113e+09	165.079	0.00739944	0.00401236	28.4962
Eswatini	2006	574.145	990.9	0.919428	177000	332178	61.1146	1423.1	3053.93	1077735	2.79314e+09	161.98	0.00804011	0.00428415	23.2858
Eswatini	2007	609.572	1024.6	0.945196	177000	336301	59.9214	567.6	3200.51	1084008	2.86767e+09	165.339	0.00320678	0.00168777	9.47242
Eswatini	2008	603.635	1005.6	0.922679	177000	340513	54.8014	1001.4	3022.46	1089870	2.63162e+09	150.914	0.00565763	0.00294086	18.2733
Eswatini	2009	589.255	1042.3	0.951971	177000	344466	54.6599	1289.5	3270.14	1094886	2.65599e+09	151.613	0.00728531	0.00374348	23.5913
Eswatini	2010	633.638	849.2	0.772056	177000	347763	53.4684	1205.3	4035.53	1099920	2.55505e+09	145.184	0.0068096	0.00346587	22.5423
Eswatini	2011	629.117	814.9	0.737219	177000	350601	58.5565	1343.6	4360.96	1105371	2.40854e+09	136.184	0.00759096	0.00383228	22.9454
Eswatini	2012	633.995	806.3	0.725453	177000	353324	60.9181	1337.2	4396.58	1111444	2.50156e+09	140.671	0.0075548	0.00378463	21.9508
Eswatini	2013	629.555	957	0.855749	177000	356218	66.865	1367.3	4111.13	1118319	2.75029e+09	153.707	0.00772486	0.00383838	20.4487
Eswatini	2014	627.255	977.4	0.868133	177000	359677	65.0831	1362.3	3928.52	1125865	2.83588e+09	157.428	0.00769661	0.00378756	20.9317
Eswatini	2015	605.592	1015.9	0.895906	177000	363786	62.1096	1259.7	3583.31	1133936	2.95002e+09	162.598	0.00711695	0.00346275	20.2819
Eswatini	2016	593.202	1116	0.976785	177000	367503	57.322	1224.9	3339.99	1142524	2.98812e+09	163.461	0.00692034	0.00333303	21.3687
Eswatini	2017	604.543	1105.8	0.960404	177000	371799	71.8458	1240.4	3824.05	1151390	3.03696e+09	164.853	0.00700791	0.00333621	17.2648
Eswatini	2018	611.52	1105.8	0.952924	177000	376506	63.591	1249.3	4021.45	1160428	3.32594e+09	179.133	0.00705819	0.00331814	19.6459
Eswatini	2019	633.732	1169.5	0.999903	177000	381377	63.3333	1264.6	3818.54	1169613	3.14148e+09	167.87	0.00714463	0.00331588	19.9674
Eswatini	2020	613.545	1147.7	0.972088	177000	383976	61.9593	1287	3372.9	1180655	3.13599e+09	166.009	0.00727119	0.00335177	20.7717
Eswatini	2021	613.545	1147.7	0.972088	177000	389933	57.7738	1432.4	4068.57	1192271	3.39473e+09	177.955	0.00809266	0.00367345	24.7933
Ethiopia	2005	43296.5	5049.5	0.0651801	12823000	33834090	10.9025	1361.4	160.077	77469940	3.48384e+10	28.1064	0.000106169	4.02375e-05	124.87
Ethiopia	2006	46106.6	5404.8	0.0678219	13396000	34936337	11.131	1563.3	191.751	79691050	3.90255e+10	30.6068	0.000116699	4.47471e-05	140.445
Ethiopia	2007	51549.1	5963.5	0.072729	14038000	36102315	16.0399	1441	240.348	81996185	4.47015e+10	34.0729	0.00010265	3.99143e-05	89.8385
Ethiopia	2008	53837.6	6487.7	0.0769076	13606000	37315620	17.2002	1418.4	320.861	84357105	4.96592e+10	36.7924	0.000104248	3.80109e-05	82.4641
Ethiopia	2009	56317.1	6534.5	0.0753208	13948000	38592273	17.6623	1647.1	373.894	86755585	5.70267e+10	41.0829	0.000118089	4.26795e-05	93.255
Ethiopia	2010	59030.5	6473.2	0.0725388	14565000	39960419	21.8471	1767.3	335.438	89237791	6.29891e+10	44.1161	0.000121339	4.42263e-05	80.894
Ethiopia	2011	57739.1	7551.5	0.0822443	15193200	41421329	20.8191	1876.6	348.001	91817929	6.94897e+10	47.3013	0.000123516	4.53052e-05	90.1386
Ethiopia	2012	59876.9	8559	0.0906181	15346000	42951638	30.5863	1963.3	458.551	94451280	7.72595e+10	51.1239	0.000127936	4.57095e-05	64.1888
Ethiopia	2013	61760.8	10190.8	0.104968	15471000	44510242	18.2592	2102	490.792	97084366	8.36777e+10	53.8692	0.000135867	4.72251e-05	115.12
Ethiopia	2014	63794.7	12490.3	0.12522	15596000	46088892	25.3595	2235.1	557.534	99746766	8.90787e+10	55.8155	0.000143312	4.84954e-05	88.1365
Ethiopia	2015	65179.6	13046.3	0.127316	15721000	47702127	28.1126	2344.9	630.313	102471895	4.65452e+09	2.8389	0.000149157	4.91571e-05	83.4111
Ethiopia	2016	67013.7	15247.2	0.144807	15846000	49378714	33.7883	2352.2	705.618	105293228	5.70267e+10	33.8499	0.000148441	4.76359e-05	69.6158
Ethiopia	2017	68297.2	15882.4	0.14679	15969200	51103465	34.5146	2539.4	755.753	108197950	6.29891e+10	36.3853	0.000159019	4.96913e-05	73.5747
Ethiopia	2018	69128.8	17028.4	0.15323	16187000	52819443	25.9522	2729.8	758.298	111129438	6.94897e+10	39.0815	0.000168642	5.16817e-05	105.186
Ethiopia	2019	75140.4	17708	0.155169	16192000	54535675	31.9104	2831.8	840.45	114120594	7.72595e+10	42.3124	0.000174889	5.19256e-05	88.7421
Ethiopia	2020	79310.9	18098	0.154432	16195100	55819516	39.8851	2861.3	918.653	117190911	8.36777e+10	44.6268	0.000176677	5.12598e-05	71.7385
Ethiopia	2021	79310.9	18098	0.154432	16314000	58059357	42.0727	2787.9	925.001	120283026	8.90787e+10	46.286	0.00017089	4.80181e-05	66.2639
Gabon	2005	168.795	6058.3	4.15421	325000	438907	8.34462	1569.9	6570.96	1458353	4.65452e+09	199.477	0.00483046	0.00357684	188.133
Gabon	2006	202.245	5437.1	3.61862	325000	453495	8.45846	1580	6873.45	1502534	4.54128e+09	188.901	0.00486154	0.00348405	186.795
Gabon	2007	196.273	4941.11	3.18828	325000	469143	9.05846	1667.1	8036.92	1549774	4.56066e+09	183.924	0.00512954	0.0035535	184.038
Gabon	2008	234.558	5272.57	3.2954	325000	485789	10.5169	1611.4	9732.23	1599978	4.8799e+09	190.624	0.00495815	0.00331708	153.22
Gabon	2009	174.857	5207.58	3.14935	325000	503378	12.0215	1589.1	7325.91	1653542	5.07246e+09	191.727	0.00488954	0.00315687	132.188
Gabon	2010	191.743	5762.09	3.36747	325000	521999	3.16	1595	8399.6	1711105	5.27101e+09	192.53	0.00490769	0.00305556	504.747
Gabon	2011	228.165	5777.14	3.25932	325000	541221	5.64923	1596.1	10273.8	1772500	6.08398e+09	214.527	0.00491108	0.00294907	282.534
Gabon	2012	218.87	5601.97	3.05001	325000	561279	10.0882	1600.6	9348.51	1836705	6.81014e+09	231.738	0.00492492	0.0028517	158.661
Gabon	2013	232.572	5790.27	3.04394	325000	581923	10.1412	1600.4	9250.08	1902226	7.67696e+09	252.236	0.00492431	0.00275019	157.811
Gabon	2014	188.505	5962.05	3.03126	325000	602234	13.079	1592.5	9255.37	1966855	8.89202e+09	282.558	0.0049	0.00264432	121.761
Gabon	2015	199.072	6115.8	3.01491	325000	621349	27.3416	1591.7	7090.45	2028517	9.34182e+09	287.828	0.00489754	0.00256168	58.2153
Gabon	2016	213.81	6383.7	3.05996	325000	640490	31.8286	1590.2	6722.2	2086206	9.45525e+09	283.267	0.00489292	0.00248279	49.9613
Gabon	2017	225.938	5344.7	2.49727	325000	658145	60.6211	1587.6	6975.7	2140215	9.56366e+09	279.284	0.00488492	0.00241223	26.1889
Gabon	2018	181.613	5120.4	2.33594	325000	675085	44.15	1588.3	7694.91	2192012	1.22414e+10	349.033	0.00488708	0.00235274	35.9751
Gabon	2019	235.518	5274.5	2.35176	325000	691827	39.8623	1589.1	7523.86	2242785	1.30532e+10	363.755	0.00488954	0.00229696	39.8647
Gabon	2020	197.248	5349.2	2.33327	325000	674538	21.2727	1588.6	6680.08	2292573	1.20554e+10	328.654	0.004888	0.00235509	74.6778
Gabon	2021	197.248	5349.2	2.33327	325000	698691	28.2503	1588.7	8635.8	2341179	1.24545e+10	332.485	0.00488831	0.00227382	56.2366
Gambia	2005	596.558	329.5	0.19845	283000	526559	11.2049	1040.3	618.96	1660368	8.49197e+08	31.9657	0.00367597	0.00197566	92.8429
Gambia	2006	622.543	357.2	0.208731	293000	543168	10.8259	1026.4	615.974	1711294	8.75244e+08	31.9657	0.00350307	0.00188965	94.8093
Gambia	2007	613.45	409	0.231743	303000	560776	8.9769	800.3	725.092	1764883	9.21729e+08	32.6413	0.00264125	0.00142713	89.1511
Gambia	2008	724.913	427.7	0.23493	372000	579227	4.26075	977.2	857.858	1820542	9.28884e+08	31.889	0.00262688	0.00168708	229.349
Gambia	2009	987.82	484.9	0.258184	428000	598365	6.34346	1051.7	772.125	1878119	9.83988e+08	32.7451	0.00245724	0.00175762	165.793
Gambia	2010	1065.54	434.2	0.224129	450000	618021	7.3	1129.4	796.632	1937275	1.0138e+09	32.7071	0.00250978	0.00182745	154.712
Gambia	2011	751.455	446.9	0.22365	450000	638416	10.2756	868.5	705.477	1998212	9.17155e+08	28.6868	0.00193	0.0013604	84.521
Gambia	2012	846.008	452.9	0.219746	450000	659823	2.58231	910.3	686.558	2061014	9.41814e+08	28.5604	0.00202289	0.00137961	352.514
Gambia	2013	900.36	430.6	0.202648	450000	685019	0.403956	959.8	647.386	2124869	9.69002e+08	28.5018	0.00213289	0.00140113	2376
Gambia	2014	931.085	506.8	0.231519	450000	711111	0.455156	746.3	561.65	2189019	9.51212e+08	27.1586	0.00165844	0.00104948	1639.66
Gambia	2015	1054.73	585.9	0.260038	450000	737921	0.528911	792.6	611.671	2253133	1.01831e+09	28.247	0.00176133	0.0010741	1498.55
Gambia	2016	918.822	593.2	0.255998	450000	765643	0.665978	737	640.676	2317206	1.05169e+09	28.3664	0.00163778	0.00096259	1106.64
Gambia	2017	931.825	602.3	0.252942	440000	794311	0.391386	627.9	632.001	2381182	1.08279e+09	28.4206	0.00142705	0.000790496	1604.3
Gambia	2018	775.88	597.8	0.244507	440000	824123	8.05184	516.1	683.325	2444916	1.25789e+09	32.1557	0.00117295	0.000626241	64.0971
Gambia	2019	929.425	606.9	0.2419	440000	850208	4.21961	443.8	722.875	2508883	1.29811e+09	32.3379	0.00100864	0.00052199	105.176
Gambia	2020	947.283	611.4	0.23753	440000	869941	0.780136	501.9	704.03	2573995	1.27951e+09	31.0682	0.00114068	0.000576936	643.349
Gambia	2021	947.283	611.4	0.23753	440000	907836	2.23639	490.7	772.151	2639916	1.43396e+09	33.949	0.00111523	0.000540516	219.416
Ghana	2005	4748.05	6331.1	0.28142	3.98605e+06	9799107	6.01974	1432.3	477.601	22496951	1.43396e+09	3.98377	0.000359328	0.000146166	237.934
Ghana	2006	4480.93	7798.5	0.337618	4.03431e+06	10059045	20.8836	1334.5	904.17	23098586	2.44191e+10	66.073	0.000330788	0.000132667	63.9017
Ghana	2007	4263.62	8418.5	0.355086	4.08257e+06	10319874	18.7059	1317	1047.2	23708320	2.61697e+10	68.9887	0.000322591	0.000127618	70.4056
Ghana	2008	4339.34	7966.9	0.327504	4.13082e+06	10577661	15.8499	1598.1	1178.96	24326087	2.87363e+10	73.8309	0.000386872	0.000151083	100.827
Ghana	2009	4216.19	9320.3	0.373548	4.17908e+06	10827195	20.8912	1659.8	1044	24950762	2.79401e+10	69.9881	0.000397169	0.000153299	79.4497
Ghana	2010	4431.71	10382.6	0.405971	4.22733e+06	11061367	20.4372	1814.3	1258.96	25574719	2.90046e+10	70.8821	0.000429183	0.000164021	88.7743
Ghana	2011	4923.48	10803.1	0.412239	4.27559e+06	11285674	14.6057	1594.2	1501.06	26205941	3.16861e+10	75.5698	0.000372861	0.000141259	109.149
Ghana	2012	4602.77	12876.5	0.479415	4.32385e+06	11512114	37.7814	1768.1	1536.62	26858762	3.51555e+10	81.8064	0.000408918	0.000153586	46.7982
Ghana	2013	4966.56	13899.7	0.504974	4.3721e+06	11743140	27.1535	1688.8	2282.41	27525597	4.01322e+10	91.1246	0.000386267	0.000143812	62.1945
Ghana	2014	4920.39	13366.7	0.474058	4.42036e+06	11979984	16.6955	1703.4	1942.92	28196358	3.83419e+10	84.9886	0.000385353	0.000142187	102.028
Ghana	2015	5159	14320.7	0.496025	4.46862e+06	12224092	24.9742	1830.3	1711.27	28870939	3.89958e+10	84.4185	0.00040959	0.000149729	73.2877
Ghana	2016	5247.12	14545.3	0.492155	4.51687e+06	12541819	22.2942	1842.4	1900.4	29554303	4.15888e+10	87.95	0.000407893	0.000146901	82.6404
Ghana	2017	5387.27	15135	0.50079	4.56513e+06	12868929	38.2464	1930.7	1998.72	30222262	4.31393e+10	89.2126	0.000422923	0.000150028	50.4805
Ghana	2018	5340.68	16774.9	0.543393	4613387	13192289	27.5503	1885.5	2180.03	30870641	4.72233e+10	95.6072	0.000408702	0.000142924	68.4386
Ghana	2019	5435.23	18039.1	0.572265	4.66164e+06	13516316	40.1361	2207	2167.93	31522290	5.05042e+10	100.136	0.000473438	0.000163284	54.988
Ghana	2020	6015.98	19401.2	0.602887	4709900	13734537	50.1119	2405.6	2176.58	32180401	5.37181e+10	104.33	0.000510754	0.00017515	48.0045
Ghana	2021	6015.98	19401.2	0.602887	4708900	14140200	37.3718	2416.2	2422.09	32833031	5.18683e+10	98.735	0.000513113	0.000170875	64.6531
Guinea	2005	7302.35	1835.6	0.200829	2741000	3113788	0.919737	1495.6	321.339	9140114	5.18683e+10	354.675	0.00054564	0.000480315	1626.12
Guinea	2006	7465.02	1901.4	0.203781	2750000	3149846	0.883636	1502	452.276	9330625	4.65775e+09	31.1994	0.000546182	0.000476849	1699.79
Guinea	2007	7665.59	1978.5	0.207236	2800000	3199079	1.21357	1514	657.993	9547082	4.90798e+09	32.1301	0.000540714	0.000473261	1247.56
Guinea	2008	7943.89	2012.8	0.205812	2850000	3254659	1.29754	1464.7	712.099	9779785	5.09751e+09	32.5768	0.00051393	0.000450032	1128.83
Guinea	2009	8262.18	2124.1	0.211958	2850000	3311120	0.634035	1484.3	670.261	10021323	4.75858e+09	29.6779	0.000520807	0.000448277	2341.04
Guinea	2010	10015.7	2502.8	0.243683	2900000	3368027	0.932759	1184.7	667.282	10270728	5.52498e+09	33.6209	0.000408517	0.000351749	1270.1
Guinea	2011	10674.4	2621.7	0.249028	2900000	3426953	3.5831	1226	644.503	10527712	5.74416e+09	34.1014	0.000422759	0.000357752	342.161
Guinea	2012	11395.7	2468.8	0.228832	3000000	3486597	2.93183	1152.2	707.968	10788692	6.3043e+09	36.5214	0.000384067	0.000330465	392.996
Guinea	2013	11636.4	2160	0.195379	3100000	3545237	2.86807	1189.6	757.692	11055430	6.39023e+09	36.1261	0.000383742	0.000335549	414.774
Guinea	2014	11904.2	2225.7	0.196385	3100000	3605101	1.02309	1123	774.569	11333365	6.61415e+09	36.475	0.000362258	0.000311503	1097.66
Guinea	2015	12028.7	2522.3	0.216953	3100000	3668093	0.912826	1122.4	756.426	11625998	7.07832e+09	38.0522	0.000362065	0.00030599	1229.59
Guinea	2016	13234	2806.5	0.235228	3100000	3732312	0.757742	1155.5	720.473	11930985	7.62127e+09	39.9237	0.000372742	0.000309594	1524.93
Guinea	2017	13363.2	3321.6	0.271355	3100000	3795285	8.51222	1165.4	843.464	12240789	8.6073e+09	43.9479	0.000375935	0.000307065	136.909
Guinea	2018	13393.6	3735	0.297494	3100000	3858186	6.85735	1186.7	944.417	12554864	9.05814e+09	45.0928	0.000382806	0.00030758	173.055
Guinea	2019	14180	4517	0.350766	3100000	3923389	6.85735	1257.9	1043.9	12877539	9.36679e+09	45.4609	0.000405774	0.000320616	183.438
Guinea	2020	14755.5	4537.9	0.343646	3100000	4004061	6.85735	1323.7	1073.66	13205153	8.19466e+09	38.7853	0.000427	0.000330589	193.034
Guinea	2021	14755.5	4537.9	0.343646	3100000	4113877	6.85735	1344.9	1189.18	13531906	9.44595e+09	43.6281	0.000433839	0.000326918	196.125
Guinea-Bissau	2005	867.643	209.5	0.151843	280000	438550	11.0164	1325.6	425.472	1379713	5.45505e+08	24.711	0.00473429	0.00302269	120.329
Guinea-Bissau	2006	947.778	216.7	0.153243	280000	449185	14.3857	1412.6	418.902	1414091	5.56465e+08	24.5946	0.005045	0.00314481	98.1946
Guinea-Bissau	2007	959.225	229.9	0.158489	280000	460399	9.01	1346.1	480.439	1450572	5.62795e+08	24.2489	0.0048075	0.00292377	149.401
Guinea-Bissau	2008	931.065	223.6	0.150225	280000	472249	10.1079	1490.3	583.268	1488431	5.90372e+08	24.79	0.0053225	0.00315575	147.44
Guinea-Bissau	2009	991.497	234.6	0.153615	280000	484764	10.7136	1626.7	543.562	1527196	5.69363e+08	23.301	0.00580964	0.00335565	151.835
Guinea-Bissau	2010	1038.99	241	0.153775	300000	498014	16.555	1717.6	542.284	1567220	6.42e+08	25.6027	0.00572533	0.0034489	103.751
Guinea-Bissau	2011	1022.9	243.5	0.151335	300000	512256	10.5417	1581.6	683.534	1609017	7.60396e+08	29.5365	0.005272	0.00308752	150.033
Guinea-Bissau	2012	1117.48	246	0.148846	300000	527145	14.795	1504.3	598.573	1652717	6.6291e+08	25.069	0.00501433	0.00285367	101.676
Guinea-Bissau	2013	1113.29	247.4	0.145722	300000	542604	15.4367	1391.3	616.16	1697753	6.58457e+08	24.24	0.00463767	0.00256412	90.1296
Guinea-Bissau	2014	1057.04	263.6	0.151207	300000	558485	15.6017	1384.4	605.123	1743309	7.24226e+08	25.9645	0.00461467	0.00247885	88.7341
Guinea-Bissau	2015	1126.87	281.9	0.157581	300000	574824	15.9317	1392.5	585.957	1788919	8.12203e+08	28.3762	0.00464167	0.00242248	87.4045
Guinea-Bissau	2016	1112.36	305	0.166253	300000	591864	21.0283	1404.2	642.666	1834552	9.00499e+08	30.6784	0.00468067	0.0023725	66.7766
Guinea-Bissau	2017	1100.03	306.6	0.1631	300000	609440	27.2983	1372.5	718.246	1879826	1.0292e+09	34.2187	0.004575	0.00225207	50.2778
Guinea-Bissau	2018	1145.84	317.8	0.165095	300000	627598	26.18	1389.7	781.644	1924955	9.71689e+08	31.5491	0.00463233	0.00221432	53.0825
Guinea-Bissau	2019	1155.03	325.3	0.165089	300000	646165	28.4717	1278.7	730.611	1970457	1.01653e+09	32.243	0.00426233	0.00197891	44.9113
Guinea-Bissau	2020	1164.33	329	0.163208	300000	659378	31.7167	1334	710.258	2015828	9.95296e+08	30.8588	0.00444667	0.00202312	42.0599
Guinea-Bissau	2021	1164.33	329	0.163208	300000	680465	31.7167	1343.9	795.119	2060721	9.95296e+08	30.1865	0.00447967	0.00197497	42.372
Kenya	2005	16540.4	8707.6	0.242937	5264000	14646884	34.3266	1646.1	522.777	35843010	3.20949e+10	55.9644	0.000312709	0.000112386	47.9541
Kenya	2006	16130.4	9765.4	0.264464	5310000	15171370	33.1548	1646.4	699.4	36925253	3.66986e+10	62.1163	0.000310056	0.00010852	49.658
Kenya	2007	26735.9	9868.9	0.259457	5300000	15697007	36.3953	1773.1	840.192	38036793	3.84791e+10	63.2268	0.000334547	0.000112958	48.7179
Kenya	2008	27109	10411.7	0.265693	5300000	16235546	33.2875	1417.5	915.999	39186895	3.93192e+10	62.7111	0.000267453	8.73084e-05	42.5835
Kenya	2009	25860.4	12424.4	0.307806	5500000	16792371	34.0431	1242.8	1049.12	40364444	3.85026e+10	59.6171	0.000225964	7.40098e-05	36.5067
Kenya	2010	25959.8	13424.4	0.32334	5500000	17354366	32.7925	1710.1	1093.64	41517895	4.08565e+10	61.5044	0.000310927	9.854e-05	52.1491
Kenya	2011	26620.7	13963.9	0.327521	5800000	17926485	39.5898	1514.6	1099.32	42635144	4.21352e+10	61.7672	0.000261138	8.44895e-05	38.2573
Kenya	2012	26356.1	12981.3	0.29688	5800000	18509902	48.0832	1744.8	1289.78	43725806	4.52535e+10	64.6836	0.000300828	9.42631e-05	36.2871
Kenya	2013	25783.3	14387.7	0.321209	5800000	19107609	56.5767	1661.5	1376.83	44792368	4.6589e+10	65.007	0.000286466	8.69549e-05	29.3672
Kenya	2014	26140.8	16700	0.364375	5800000	19718332	47.7308	1583.4	1489.92	45831863	4.85394e+10	66.1922	0.000273	8.03009e-05	33.1736
Kenya	2015	26523.3	18090.3	0.38612	5800000	20338656	38.8849	1772.7	1496.65	46851488	5.27552e+10	70.3756	0.000305638	8.71592e-05	45.5884
Kenya	2016	28939.5	19310.1	0.403178	5800000	20989035	48.3822	1383.1	1562.08	47894670	6.17415e+10	80.5693	0.000238466	6.58963e-05	28.587
Kenya	2017	26737.3	20097.2	0.410582	5800000	21588086	63.0845	1426	1675.99	48948137	6.36451e+10	81.2659	0.000245862	6.6055e-05	22.6046
Kenya	2018	27811.7	19253.9	0.385438	5800000	22178699	48.1231	1709.2	1845.78	49953304	6.80236e+10	85.109	0.00029469	7.70649e-05	35.5172
Kenya	2019	32524.9	19481.9	0.382362	5800000	22775099	57.2876	1607.9	1970.08	50951450	7.24725e+10	88.899	0.000277224	7.0599e-05	28.0672
Kenya	2020	33176.5	19446.8	0.374079	5800000	23230574	65.815	1842.6	1936.25	51985780	7.23074e+10	86.9317	0.00031769	7.93179e-05	27.9967
Kenya	2021	33176.5	19446.8	0.374079	5800000	24116304	60.6621	1487.6	2069.66	53005614	7.94992e+10	93.7391	0.000256483	6.16844e-05	24.5227
Madagascar	2005	16017.1	1709.64	0.0909762	3000000	9031778	5.56737	2514.5	311.793	18792171	6.99591e+09	23.2674	0.000838167	0.000278406	451.649
Madagascar	2006	15524.6	1637.09	0.0846028	3000000	9336798	2.52645	2565.3	330.523	19350299	7.37814e+09	23.8308	0.0008551	0.000274752	1015.38
Madagascar	2007	16238.3	1723.1	0.0864795	3000000	9653351	3.21096	2620.1	427.836	19924958	7.66565e+09	24.0454	0.000873367	0.000271419	815.987
Madagascar	2008	15689.9	1780.34	0.0867883	3000000	9981264	4.27351	2811.3	522.831	20513599	8.32535e+09	25.3653	0.0009371	0.000281658	657.844
Madagascar	2009	16076.1	1686.22	0.079851	3000000	10322072	2.60522	3183.4	455.407	21117092	7.36569e+09	21.8001	0.00106113	0.000308407	1221.93
Madagascar	2010	16080.5	1869.8	0.0860428	3000000	10675098	2.97729	3271.6	459.375	21731053	7.66831e+09	22.0546	0.00109053	0.00030647	1098.85
Madagascar	2011	15464.9	2193.89	0.0981687	3000000	11039128	4.20367	3238	516.903	22348158	7.98259e+09	22.3245	0.00107933	0.00029332	770.279
Madagascar	2012	15893.6	2741.74	0.119381	3000000	11412154	7.03834	3289.2	504.174	22966240	8.08637e+09	22.0061	0.0010964	0.000288219	467.326
Madagascar	2013	14466.4	2930.23	0.124225	3000000	11791420	4.79992	3203.2	526.688	23588073	8.43808e+09	22.3579	0.00106773	0.000271655	667.345
Madagascar	2014	14533.6	3010.62	0.124324	3000000	12174101	8.73448	3010.1	517.136	24215976	8.62092e+09	22.2501	0.00100337	0.000247254	344.623
Madagascar	2015	14157.6	3284.62	0.132173	3000000	12558421	7.53102	3057.8	455.638	24850912	9.02773e+09	22.7047	0.00101927	0.000243486	406.027
Madagascar	2016	14717.5	3181.72	0.124764	3000000	12936283	5.98892	2852.1	464.616	25501941	9.72883e+09	23.8433	0.0009507	0.000220473	476.229
Madagascar	2017	13611.5	3481	0.133017	3000000	13323243	12.9952	2750.2	503.498	26169542	9.99362e+09	23.8675	0.000916733	0.000206421	211.632
Madagascar	2018	15482	3304.87	0.123102	3000000	13718779	12.6009	2644.8	512.544	26846541	1.09033e+10	25.3835	0.0008816	0.000192787	209.89
Madagascar	2019	16202.3	3927.7	0.142654	3000000	14122746	11.9454	2389	512.28	27533134	1.10749e+10	25.1399	0.000796333	0.00016916	199.993
Madagascar	2020	16815.1	2745.45	0.0972695	3000000	14413268	10.5804	2469.1	462.404	28225177	1.05097e+10	23.272	0.000823033	0.000171307	233.366
Madagascar	2021	16815.1	2745.45	0.0972695	3000000	14925441	3.33934	2675.3	503.352	28915653	1.03901e+10	22.4577	0.000891767	0.000179244	801.146
Mali	2005	13644.5	1500.8	0.113865	5603000	4961295	14.9248	1089.5	473.995	13180551	6.73443e+09	31.9335	0.000194449	0.0002196	72.9992
Mali	2006	13566.1	1581.7	0.116101	5677000	5121488	17.8397	1124.8	506.912	13623541	7.06847e+09	32.4276	0.000198133	0.000219624	63.0502
Mali	2007	14160.9	1837.4	0.130489	5808000	5285287	13.5264	1101.2	579.257	14080912	7.17854e+09	31.8629	0.000189601	0.000208352	81.4109
Mali	2008	14916.5	2016.6	0.138587	6031000	5450100	17.3922	1397.7	676.127	14551117	7.67822e+09	32.9795	0.000231753	0.000256454	80.3637
Mali	2009	14923.1	1943.9	0.129312	6255400	5614856	17.6464	1800.4	680.65	15032635	8.30597e+09	34.5331	0.000287815	0.000320649	102.027
Mali	2010	15824.4	2154	0.138707	6261000	5780322	18.5079	1452.8	688.328	15529181	8.99075e+09	36.1849	0.00023204	0.000251335	78.4962
Mali	2011	16127.3	2346.7	0.146305	6450000	5952166	9.60481	1046.8	810.183	16039734	9.52691e+09	37.1223	0.000162295	0.000175869	108.987
Mali	2012	16646.1	2510.7	0.152028	6639000	6095847	8.91462	1506.8	753.392	16514687	9.23723e+09	34.9584	0.000226962	0.000247185	169.026
Mali	2013	17034.1	2813.6	0.165467	6828000	6247137	13.6981	1512.4	778.797	17004033	9.35596e+09	34.3888	0.0002215	0.000242095	110.41
Mali	2014	17469.3	3174.4	0.180859	7017000	6436912	19.2249	1550.7	818.43	17551814	1.04054e+10	37.0523	0.000220992	0.000240907	80.6608
Mali	2015	18055.6	3343.8	0.184609	7206000	6630544	24.4619	1575.5	723.504	18112907	1.123e+10	38.75	0.000218637	0.000237612	64.4063
Mali	2016	19827.2	3408.6	0.182277	7396000	6779839	29.4272	1607.5	750.052	18700106	1.20609e+10	40.3103	0.000217347	0.0002371	54.6264
Mali	2017	20263	3629.8	0.187962	7585000	6940330	20.9212	1601.9	795.683	19311355	1.21371e+10	39.281	0.000211193	0.00023081	76.5684
Mali	2018	20991.2	3867.9	0.194032	7774000	7172737	20.4125	1728.9	856.357	19934298	1.23884e+10	38.8413	0.000222395	0.000241038	84.698
Mali	2019	21684	3937.4	0.191439	7963000	7412716	29.9793	1767.7	840.176	20567424	1.27491e+10	38.7418	0.000221989	0.000238469	58.964
Mali	2020	22598.6	4150.7	0.195566	8152000	7330108	29.2842	1686	822.906	21224040	1.307e+10	38.4883	0.00020682	0.00023001	57.5736
Mali	2021	22598.6	4150.7	0.195566	8341000	7704564	28.6207	1441.2	881.51	21904983	1.19058e+10	33.97	0.000172785	0.000187058	50.3552
Mauritania	2005	5379.07	1448	0.480686	450000	762581	5.3156	841.2	974.658	3012360	3.77048e+09	78.2293	0.00186933	0.0011031	158.251
Mauritania	2006	5518.18	1459.4	0.473642	450000	777789	6.94133	661.3	1272.08	3081229	4.00971e+09	81.3335	0.00146956	0.000850231	95.2699
Mauritania	2007	5419.8	1716.9	0.544441	450000	794105	4.34747	705.8	1378.22	3153508	3.94062e+09	78.0999	0.00156844	0.000888799	162.347
Mauritania	2008	4951.21	1797.1	0.555804	450000	812914	4.8772	765.8	1610.24	3233336	3.98996e+09	77.1255	0.00170178	0.000942043	157.016
Mauritania	2009	5264.93	1994.7	0.60034	450000	833058	5.04369	713.3	1418.94	3322616	4.41072e+09	82.9677	0.00158511	0.000856243	141.424
Mauritania	2010	5528.6	2073.7	0.606441	450000	852255	9.25073	955.2	1646.13	3419461	4.73353e+09	86.5183	0.00212267	0.00112079	103.257
Mauritania	2011	5588.27	2182.9	0.619394	450000	870528	5.25167	1374.5	1919.45	3524249	5.42718e+09	96.2471	0.00305444	0.00157893	261.726
Mauritania	2012	5755.69	2355.4	0.64778	450000	888042	7.3706	1034.4	1850.38	3636113	5.40321e+09	92.874	0.00229867	0.00116481	140.341
Mauritania	2013	5903.44	2101.2	0.561374	450000	901566	7.69027	1197	1929.78	3742959	5.71492e+09	95.4278	0.00266	0.00132769	155.651
Mauritania	2014	6117.58	2534.5	0.659481	450000	917505	7.77247	1678.8	1715.39	3843174	5.14287e+09	83.6365	0.00373067	0.00182974	215.993
Mauritania	2015	6211.26	2966.5	0.751732	450000	934016	7.93687	1265.9	1562.73	3946220	5.36235e+09	84.9286	0.00281311	0.00135533	159.496
Mauritania	2016	6237.97	2584.2	0.637776	450000	951251	10.4759	1198.3	1579.2	4051890	6.00846e+09	92.6798	0.00266289	0.00125971	114.386
Mauritania	2017	6372.21	3408.3	0.8193	450000	969240	13.5995	1865.4	1634.64	4160015	6.31274e+09	94.8426	0.00414533	0.0019246	137.166
Mauritania	2018	6423.7	3716.1	0.870136	450000	998453	13.0424	1511.8	1749.95	4270712	7.42839e+09	108.711	0.00335956	0.00151414	115.914
Mauritania	2019	6632.25	3824.8	0.872475	450000	1029009	14.1841	1345.5	1800.88	4383849	8.20908e+09	117.036	0.00299	0.00130757	94.86
Mauritania	2020	6647.72	3847.1	0.855176	450000	1052229	15.8007	1321.8	1836.29	4498604	8.74817e+09	121.54	0.00293733	0.00125619	83.6547
Mauritania	2022	6647.72	3847.1	0.855176	450000	1129487	15.8007	1321.8	2065.16	4736139	8.74817e+09	115.444	0.00293733	0.00117027	83.6547
Mauritius	2005	20.525	2961.8	2.41139	85000	544955	352.153	7539.7	5282.9	1228254		0	0.0887024	0.0138355	21.4103
Mauritius	2006	19.92	3304.2	2.67764	83000	548135	257.867	7793.1	5695.98	1233996		0	0.0938928	0.0142175	30.2213
Mauritius	2007	20.6725	3395.2	2.73888	81000	546240	282.222	9453.7	6574.66	1239630		0	0.116712	0.0173069	33.4974
Mauritius	2008	20.8725	3466.8	2.78655	80000	552776	228.775	7541	8030.05	1244121		0	0.0942625	0.0136421	32.9625
Mauritius	2009	20.94	3423.3	2.74428	80000	559155	227.963	8000	7318.13	1247429		0	0.1	0.0143073	35.0935
Mauritius	2010	22.035	3661.8	2.9285	80000	571591	163.2	6833.3	8000.38	1250400		0	0.0854162	0.0119549	41.8707
Mauritius	2011	22.34	3639	2.90561	78000	567989	243.231	3901.8	9197.04	1252404		0	0.0500231	0.0068695	16.0416
Mauritius	2012	23.6025	3725	2.96604	76000	575615	274.845	3389.6	9291.24	1255882		0	0.0446	0.00588866	12.3328
Mauritius	2013	23.035	3818	3.03274	75000	590490	248.148	3219.1	9764.64	1258927		0	0.0429213	0.00545157	12.9725
Mauritius	2014	22.6575	3949.4	3.13144	75000	597842	313.291	3765.1	10366.4	1261208		0	0.0502013	0.00629782	12.0179
Mauritius	2015	22.6025	3960.9	3.1364	75000	606421	183.836	2695.9	9507.87	1262879		0	0.0359453	0.00444559	14.6647
Mauritius	2016	20.89	4035.5	3.19328	75000	603463	273.258	3455	9965.73	1263747		0	0.0460667	0.00572529	12.6437
Mauritius	2017	19.56	4174.4	3.30022	75000	610015	257.613	5234.8	10841.7	1264887		0	0.0697973	0.00858143	20.3204
Mauritius	2018	19.4325	4133.9	3.26642	75000	607684	187.114	5272.7	11643.5	1265577		0	0.0703027	0.00867671	28.1791
Mauritius	2019	19.16	4173.7	3.2968	75000	616374	194.872	6880	11403.3	1265985		0	0.0917333	0.0111621	35.3053
Mauritius	2020	19.4	3720.2	2.93851	75000	609577	150.468	8942.5	9011.04	1266014		0	0.119233	0.01467	59.4313
Mauritius	2021	19.4	3720.2	2.93851	75000	614280	186.504	8640.6	9068.98	1266334		0	0.115208	0.0140662	46.3292
Namibia	2005	4600.33	2525.5	1.28664	814000	657389	1.91155	465.6	3692.75	1962865	5.54052e+09	176.417	0.00057199	0.000708256	243.572
Namibia	2006	5070.7	2491.3	1.25408	813000	676327	2.84625	620.5	4027.96	1986558	6.20179e+09	195.117	0.000763223	0.000917456	218.006
Namibia	2007	4714.07	2546.9	1.26617	800000	695564	2.465	481.3	4394.52	2011492	6.07122e+09	188.642	0.000601625	0.000691956	195.254
Namibia	2008	3891.38	2929.9	1.43725	800000	714935	0.28625	495.5	4222.33	2038552	6.69081e+09	205.134	0.000619375	0.00069307	1731
Namibia	2009	5222.04	3000.1	1.45078	800000	734219	1.59	364.8	4322.63	2067919	6.73283e+09	203.49	0.000456	0.000496854	229.434
Namibia	2010	4866.11	3103.5	1.47837	800000	753051	4.43375	405	5445.42	2099271	6.95994e+09	207.213	0.00050625	0.000537812	91.3448
Namibia	2011	7125.02	3303.8	1.54938	800000	771227	6.605	427.5	5873.06	2132340	7.4271e+09	217.692	0.000534375	0.000554312	64.7237
Namibia	2012	7843.97	3507.4	1.6182	800000	789420	15.034	431.1	6017.18	2167470	7.81604e+09	225.379	0.000538875	0.000546097	28.6751
Namibia	2013	4371.17	3762.4	1.70668	800000	862767	10.8612	458.7	5463.03	2204510	8.61255e+09	244.174	0.000573375	0.000531662	42.2329
Namibia	2014	3978.96	3932.1	1.75305	800000	867194	6.13866	226.1	5544.1	2243001	9.26542e+09	258.176	0.000282625	0.000260726	36.8321
Namibia	2015	3851.41	4137.3	1.81246	800000	881284	13.7352	370.7	4965.67	2282704	9.89283e+09	270.864	0.000463375	0.000420636	26.9891
Namibia	2016	4193.06	4152	1.78707	800000	895063	26.1067	261.5	4614.89	2323352	1.00178e+10	269.486	0.000326875	0.000292158	10.0166
Namibia	2017	4119.09	4224	1.7864	800000	899482	25.0369	426.3	5453.57	2364534	1.0252e+10	270.983	0.000532875	0.000473939	17.0269
Namibia	2018	3693.21	4279.3	1.77883	800000	903161	40.012	502.5	5687.38	2405680	1.02151e+10	265.391	0.000628125	0.000556379	12.5587
Namibia	2019	3286.57	4316.3	1.76417	800000	918680	25.5052	731.5	5126.18	2446644	1.02993e+10	263.098	0.000914375	0.000796251	28.6804
Namibia	2020	4800.21	3952.8	1.58805	800000	923666	3.72615	429.5	4252.04	2489098	9.53814e+09	239.498	0.000536875	0.000464995	115.266
Namibia	2021	4800.21	3952.8	1.58805	800000	943756	3.72615	517.3	4919.19	2530151	9.36879e+09	231.429	0.000646625	0.000548129	138.83
Niger	2005	11574.6	742.119	0.0535624	14123000	5684220	0.387666	436.6	316.366	13855221	5.96856e+09	26.9238	3.09141e-05	7.68091e-05	1126.23
Niger	2006	11990.6	737.518	0.0513407	14137000	5875517	0.527623	449.6	331.104	14365168	6.23482e+09	27.1265	3.18031e-05	7.65209e-05	852.124
Niger	2007	12547.7	813.516	0.0546062	14925000	6074820	0.354908	424.8	384.718	14897873	6.38101e+09	26.7698	2.84623e-05	6.9928e-05	1196.93
Niger	2008	13103	854.11	0.0552637	14920000	6283685	0.153418	496.5	472.178	15455175	6.89378e+09	27.8781	3.32775e-05	7.90141e-05	3236.25
Niger	2009	13706.5	1075.27	0.0670455	14900000	6503393	0.35349	386	458.422	16037915	6.98635e+09	27.2259	2.5906e-05	5.93536e-05	1091.97
Niger	2010	13347.4	1361.06	0.0817572	15100000	6736224	0.496026	494.8	471.613	16647543	7.57357e+09	28.4335	3.27682e-05	7.34536e-05	997.527
Niger	2011	13913	1399.44	0.0809715	15600000	6985581	0.485641	362.8	507.602	17283112	7.80481e+09	28.2241	2.32564e-05	5.19356e-05	747.054
Niger	2012	14542.4	1885.57	0.10502	15900000	7084004	0.923295	520.3	525.047	17954407	8.41209e+09	29.2828	3.27233e-05	7.34472e-05	563.525
Niger	2013	15297.1	1975.01	0.10588	16800000	7172557	0.637151	407.7	548.158	18653199	8.76816e+09	29.3789	2.42679e-05	5.68417e-05	639.88
Niger	2014	16036.9	2156.78	0.111335	16800000	7242882	0.999243	446.8	560.754	19372014	9.2903e+09	29.9733	2.65952e-05	6.16882e-05	447.138
Niger	2015	16691.7	2111.59	0.104907	16800000	7529280	0.406191	551.3	481.111	20128124	9.86081e+09	30.6189	3.28155e-05	7.32208e-05	1357.24
Niger	2016	17528	2096.26	0.100195	17500000	7834020	0.386007	536.5	497.036	20921743	1.0259e+10	30.6469	3.06571e-05	6.84834e-05	1389.87
Niger	2017	18341.7	1901	0.0874509	17700000	8143525	0.381645	541.9	514.543	21737922	1.07031e+10	30.7731	3.06158e-05	6.65437e-05	1419.91
Niger	2018	19248.2	1956.29	0.0866495	17700000	8460067	0.694769	554.7	568.6	22577058	1.17807e+10	32.6125	3.1339e-05	6.55669e-05	798.394
Niger	2019	20145.6	2159.15	0.0921006	17700000	8787355	0.949462	501.5	549.816	23443393	1.23434e+10	32.9074	2.83333e-05	5.70706e-05	528.194
Niger	2020	21181.6	2197.95	0.0903256	17700000	9040992	0.586468	560.2	564.842	24333639	1.16827e+10	30.0067	3.16497e-05	6.19622e-05	955.209
Niger	2021	21181.6	2197.95	0.0903256	17700000	9400199	0.586468	349.6	590.629	25252722	1.24928e+10	30.9193	1.97514e-05	3.71907e-05	596.111
Rwanda	2005	1237.96	716.9	0.0794235	1124000	3156917	3.02491	1183.6	325.05	9026299	3.28291e+09	22.7316	0.00105302	0.000374923	391.284
Rwanda	2006	1378.77	720.3	0.0777017	1127000	3247094	3.44809	1137.9	358.139	9270066	3.76024e+09	25.3521	0.00100967	0.000350436	330.009
Rwanda	2007	1463.15	653.34	0.0686053	1130000	3338604	7.80885	1015	427.457	9523168	4.04071e+09	26.5189	0.00089823	0.000304019	129.981
Rwanda	2008	1566.18	653.34	0.06679	1132000	3433301	9.49912	1267.3	529.568	9781996	4.08816e+09	26.1204	0.00111952	0.00036912	133.412
Rwanda	2009	1599.88	670.88	0.0667959	1158000	3532102	1.24698	1736	565.019	10043737	4.43507e+09	27.5985	0.00149914	0.000491492	1392.17
Rwanda	2010	1718.89	703.68	0.0682586	1184000	3635144	0.0793919	1959.9	594.16	10309031	4.7431e+09	28.7557	0.00165532	0.000539153	24686.4
Rwanda	2011	1592.27	736.07	0.069592	1210000	3742460	0.0942149	2083.2	650.991	10576932	5.19064e+09	30.6719	0.00172165	0.000556639	22111.2
Rwanda	2012	1568.44	814.13	0.0751019	1235000	3843907	4.72411	2155.5	706.202	10840334	5.59127e+09	32.2365	0.00174534	0.000560758	456.276
Rwanda	2013	1578.95	903.69	0.0814036	1261000	3940991	10.4768	2151.4	704.486	11101350	5.837e+09	32.862	0.00170611	0.000545903	205.348
Rwanda	2014	1566.98	923.92	0.0812705	1287000	4042993	11.2666	1976.9	724.792	11368451	6.23806e+09	34.2948	0.00153605	0.000488969	175.466
Rwanda	2015	1814.31	1080.44	0.0927977	1288000	4152626	17.6088	1445.8	733.887	11642959	6.95074e+09	37.3119	0.00112252	0.000348165	82.1066
Rwanda	2016	1686.89	1148	0.0962207	1288000	4270829	8.77207	1464	728.87	11930899	7.28416e+09	38.1581	0.00113665	0.000342791	166.893
Rwanda	2017	1689.38	1255.5	0.102655	1289000	4399260	17.395	1285.3	756.548	12230339	7.52569e+09	38.4581	0.00099713	0.000292163	73.8892
Rwanda	2018	1746.82	1403.4	0.111987	1235000	4025709	14.9253	1433.9	768.944	12531808	8.16071e+09	40.7	0.00116105	0.000356186	96.0717
Rwanda	2019	1787.44	1451.1	0.113058	1192000	4085693	25.0389	1446.4	806.101	12835028	8.98794e+09	43.7667	0.00121342	0.000354016	57.7661
Rwanda	2020	1789.08	1382	0.105124	1214600	4544104	29.098	1459.2	773.773	13146362	8.67638e+09	41.2489	0.00120138	0.000321119	50.1477
Rwanda	2021	1789.08	1382	0.105124	1268400	4588673	23.9012	1504.7	821.171	13461888	9.64093e+09	44.7603	0.0011863	0.000327916	62.955
senegal	2005	5767.26	5666.2	0.516327	3126000	3111432	9.86628	1201.1	1003.19	10974057	1.04058e+10	59.2639	0.000384229	0.000386028	121.738
senegal	2006	5960.47	5569.4	0.494469	2838000	3195593	2.30726	879	1038.58	11263387	1.06755e+10	59.2381	0.000309725	0.000275066	380.972
senegal	2007	5653.4	6202.1	0.536334	2850000	3250174	2.14596	722.5	1210.17	11563869	1.10699e+10	59.83	0.000253509	0.000222296	336.678
senegal	2008	5945.73	6436.1	0.542082	3620000	3304930	2.30304	1174.2	1419.53	11872929	1.10629e+10	58.236	0.000324365	0.000355287	509.848
senegal	2009	5918.23	6666.2	0.546633	3620000	3359706	6.74144	1134.6	1323.97	12195029	1.19265e+10	61.1238	0.000313425	0.000337708	168.302
senegal	2010	6185.81	7026.2	0.560745	3620000	3414678	8.61022	1196.5	1286.6	12530121	1.24263e+10	61.9819	0.000330525	0.000350399	138.963
senegal	2011	6295.84	7571.4	0.58803	3300000	3470634	6.82758	966.9	1383.54	12875880	1.22266e+10	59.3486	0.000293	0.000278595	141.617
senegal	2012	6041.29	7454.6	0.563384	3300000	3527583	10.5242	1221.3	1334.73	13231833	1.235e+10	58.3345	0.000370091	0.000346214	116.046
senegal	2013	6289.65	8013	0.589383	3300000	3585375	12.0061	1124.1	1391.53	13595566	1.30986e+10	60.2154	0.000340636	0.000313524	93.6277
senegal	2014	6224.96	8572	0.613587	3300000	3646878	11.3848	1111.5	1417.09	13970308	1.43045e+10	63.995	0.000336818	0.000304781	97.6298
senegal	2015	6294.49	9285.5	0.646795	3655000	3713527	14.2189	1376.1	1238.13	14356181	1.55031e+10	67.4931	0.000376498	0.000370564	96.7798
senegal	2016	6815.01	10132.8	0.686906	3610000	4215630	19.1036	1350.6	1290.75	14751356	1.67827e+10	71.1065	0.000374127	0.000320379	70.6989
senegal	2017	6972.47	9800.8	0.646585	3645000	3989175	30.3546	1476.2	1385.2	15157793	1.81924e+10	75.0124	0.000404993	0.000370051	48.6318
senegal	2018	6874.14	10176.6	0.653397	3680000	4408782	14.662	1644.3	1484.23	15574909	1.90239e+10	76.3402	0.000446821	0.00037296	112.147
senegal	2019	7225.41	12297.8	0.768575	3715000	4679043	18.5656	1601.3	1462.68	16000781	1.98192e+10	77.4148	0.000431036	0.000342228	86.2509
senegal	2020	7462.99	10680.2	0.649801	3750000	4782834	21.5652	1821.6	1492.48	16436120	2.03234e+10	77.2817	0.00048576	0.000380862	84.4692
senegal	2021	7462.99	10680.2	0.649801	3830000	4998197	8.83914	1864	1633.56	16876720	2.13304e+10	78.9934	0.000486684	0.000372934	210.88
Sierra Leone	2005	1891.77	446.5	0.078563	1472020	2081503	8.83914	1117.8	286.286	5683334	2.18676e+09	24.0479	0.000759365	0.000537016	126.46
Sierra Leone	2006	2359.18	590.6	0.101656	1689880	2101604	8.22963	1347.6	320.514	5809774	2.33314e+09	25.0993	0.000797453	0.000641225	163.75
Sierra Leone	2007	1823.02	503.2	0.0847257	1283720	2122149	8.22963	1290.4	358.077	5939163	2.60879e+09	27.4533	0.0010052	0.000608063	156.799
Sierra Leone	2008	1734.34	519.4	0.0852753	1372230	2150083	5.88481	1350.9	402.553	6090860	2.86692e+09	29.4183	0.000984456	0.000628301	229.557
Sierra Leone	2009	1898.8	517.8	0.0827177	1460970	2183363	6.20238	1645.9	386.434	6259842	3.0098e+09	30.0507	0.00112658	0.000753837	265.366
Sierra Leone	2010	1917.7	560.2	0.0870322	1580380	2218455	9.88707	1747.2	400.541	6436698	3.01833e+09	29.3079	0.00110556	0.000787575	176.716
Sierra Leone	2011	2121.47	734.9	0.11114	1652630	2252288	9.88707	1751.1	443.452	6612385	3.2153e+09	30.3909	0.00105958	0.000777476	177.11
Sierra Leone	2012	2522.7	854.7	0.125902	1471650	2285506	8.9748	1539	558.18	6788587	4.14097e+09	38.1243	0.00104576	0.000673374	171.48
Sierra Leone	2013	2433.97	1030.8	0.148	1583650	2318440	9.29728	1777.5	706.453	6964859	4.32688e+09	38.8278	0.00112241	0.000766679	191.185
Sierra Leone	2014	2608.49	1137.6	0.159312	1584000	2351170	9.39646	1519.7	702.339	7140688	3.87789e+09	33.9418	0.000959407	0.000646359	161.731
Sierra Leone	2015	2405.37	1084.5	0.148262	1584000	2391699	9.59521	1339.7	581.293	7314773	3.57136e+09	30.515	0.00084577	0.000560146	139.622
Sierra Leone	2016	2590.28	1170.8	0.156233	1584000	2433870	12.6648	1092.3	515.448	7493913	3.26412e+09	27.2231	0.000689583	0.000448791	86.247
Sierra Leone	2017	2531.05	1120	0.14588	1584000	2476830	16.441	1141.7	484.456	7677565	4.02068e+09	32.7308	0.00072077	0.000460952	69.4421
Sierra Leone	2018	3101.59	1043.7	0.132765	1584000	2518499	15.7675	812.7	519.65	7861281	4.302e+09	34.2025	0.000513068	0.000322692	51.5427
Sierra Leone	2019	2169.7	1038.8	0.129094	1584000	2590562	17.1477	1520.6	506.607	8046828	4.75927e+09	36.9654	0.000959975	0.000586977	88.6766
Sierra Leone	2020	2180.38	1048	0.127278	1584000	2642553	19.1021	1633.2	493.432	8233970	4.75461e+09	36.0899	0.00103106	0.000618039	85.4985
Sierra Leone	2021	2180.38	1048	0.127278	1584000	2713620	2.66672	2000.4	504.621	8420641	5.57442e+09	41.3747	0.00126288	0.00073717	750.136
south Africa	2005	17379.6	377643	7.7043	13175000	20373728	47.331	3309.6	5893.19	49017147	2.21608e+11	282.564	0.000251203	0.000162444	69.9246
south Africa	2006	16641.9	379736	7.67271	12600000	20698572	62.3364	3141	6139.58	49491756	2.35446e+11	297.329	0.000249286	0.00015175	50.3879
south Africa	2007	17133.2	397162	7.94386	12600000	21019310	61.0217	2790.3	6662.06	49996094	2.43314e+11	304.166	0.000221452	0.000132749	45.7263
south Africa	2008	17239	427112	8.44665	12800000	21338378	56.2932	4063.2	6251.88	50565812	2.34057e+11	289.298	0.000317438	0.000190417	72.1792
south Africa	2009	17217.3	404354	7.90205	12660000	21088301	55.7504	4405.5	6444.19	51170779	2.4753e+11	302.333	0.000347986	0.000208907	79.0219
south Africa	2010	17279.3	425548	8.21761	12533000	19990943	53.778	4150.4	8059.56	51784921	2.55901e+11	308.85	0.000331158	0.000207614	77.1765
south Africa	2011	17105	409480	7.80805	12033000	21055801	60.3341	4017	8737.04	52443325	2.61936e+11	312.165	0.000333832	0.000190779	66.5793
south Africa	2012	17355.3	427002	8.03465	12000000	21285409	61.5833	4243.5	8173.87	53145033	2.66131e+11	312.978	0.000353625	0.000199362	68.9066
south Africa	2013	17003	437262	8.11643	12000000	21678833	67.5	4043	7441.23	53873616	2.70565e+11	313.888	0.000336917	0.000186495	59.8963
south Africa	2014	16951.9	448298	8.19115	12000000	21981198	66.4917	4899.6	6965.14	54729551	2.75341e+11	314.433	0.0004083	0.0002229	73.6874
south Africa	2015	16517.3	425063	7.60719	12000000	23120551	62.675	3348.4	6204.93	55876504	2.86513e+11	320.475	0.000279033	0.000144824	53.4248
south Africa	2016	15924.7	425683	7.54459	12000000	23430091	57.25	3623.1	5735.07	56422274	2.85886e+11	316.682	0.000301925	0.000154634	63.2856
south Africa	2017	15959.1	435214	7.68371	12000000	23776332	72.825	5331.8	6734.48	56641209	2.92778e+11	323.062	0.000444317	0.000224248	73.2139
south Africa	2018	15665.5	439645	7.66738	12000000	23771537	90.0905	4652.1	7067.72	57339635	2.94828e+11	321.362	0.000387675	0.0001957	51.6381
south Africa	2019	15271.7	446626	7.68891	12000000	24142655	91.7908	4101.4	6702.53	58087055	2.98472e+11	321.147	0.000341783	0.000169882	44.6821
south Africa	2020	15023	393242	6.68756	12000000	22920638	94.2536	5120.6	5753.07	58801927	2.85049e+11	302.975	0.000426717	0.000223406	54.3279
south Africa	2021	15023	393242	6.68756	12000000	23621462	104.639	5124.7	7073.61	59392255	3.03128e+11	318.99	0.000427058	0.000216951	48.9751
sudan	2005	44008.8	10496	0.355308	18750000	8296846	2.6752	505.8	945.69	29540577	8.22688e+10	174.059	2.6976e-05	6.09629e-05	189.07
sudan	2006	42587.3	12900.2	0.425288	18750000	8567552	2.55093	644.8	1179.9	30332968	6.51142e+10	134.165	3.43893e-05	7.52607e-05	252.77
sudan	2007	44375.5	13969.9	0.44788	19247000	8851985	3.58861	729.5	1500.67	31191163	6.64665e+10	133.184	3.7902e-05	8.24109e-05	203.282
sudan	2008	44228.1	14959.6	0.466535	19321000	9128641	3.8409	567.1	1585.58	32065241	7.27782e+10	141.856	2.93515e-05	6.21232e-05	147.648
sudan	2009	44854.5	15490.3	0.470142	19898800	9396319	7.9638	587.3	1382.62	32948155	7.6066e+10	144.291	2.95143e-05	6.25032e-05	73.7462
sudan	2010	43289.8	16427.4	0.486883	19877700	9606346	10.2381	451.7	1706.41	33739933	8.3252e+10	154.216	2.2724e-05	4.7021e-05	44.1195
sudan	2011	43029.5	15936.6	0.463009	19877700	9759019	8.07186	563.8	1982.82	34419624	8.33677e+10	151.381	2.83634e-05	5.77722e-05	69.8476
sudan	2012	46151.5	15806.3	0.449556	19856760	9918251	3.32789	537.3	1797.4	35159792	7.40271e+10	131.591	2.70588e-05	5.41729e-05	161.454
sudan	2013	46288.4	15853.2	0.44048	19839960	10132798	2.61246	592.8	1834.56	35990704	6.64665e+10	115.423	2.98791e-05	5.85031e-05	226.913
sudan	2014	46236.7	16658.5	0.45019	19823160	10418702	4.20063	682.7	2076	37003245	7.27782e+10	122.925	3.44395e-05	6.55264e-05	162.523
sudan	2015	46788.9	19259.2	0.504548	20080080	10774109	4.47432	569.9	2226.41	38171178	7.6066e+10	124.548	2.83814e-05	5.28953e-05	127.371
sudan	2016	47016.3	21503.1	0.54608	20385000	11140746	9.3824	684.8	2614.29	39377169	8.3252e+10	132.139	3.35933e-05	6.14681e-05	72.9877
sudan	2017	47192.9	21579.5	0.530472	20689920	11538557	8.33867	599.2	3188.77	40679828	8.33677e+10	128.085	2.8961e-05	5.19302e-05	71.858
sudan	2018	47445.7	21670.3	0.515971	20994840	11946018	7.10307	730.6	769.869	41999059	7.40271e+10	110.162	3.4799e-05	6.11585e-05	102.857
sudan	2019	47587.8	22131.5	0.511923	20994840	12330619	7.10307	552.9	748.011	43232093	7.04794e+10	101.891	2.6335e-05	4.48396e-05	77.8396
sudan	2020	48351.6	20796.1	0.467954	20994840	12586600	7.10307	489.6	608.333	44440486	7.34112e+10	103.244	2.332e-05	3.88985e-05	68.9279
sudan	2021	48351.6	20796.1	0.467954	20994840	13042838	7.10307	566.8	749.707	45657202	7.21693e+10	98.7924	2.69971e-05	4.34568e-05	79.7965
Tanzania	2005	27002.5	5660	0.143511	9654200	19204746	5.78173	1101.6	480.18	39439505	2.20817e+10	34.993	0.000114106	5.73608e-05	190.531
Tanzania	2006	25611	5991.7	0.147717	10211300	19802584	5.12736	1326.7	472.613	40562052	2.42366e+10	37.3449	0.000129925	6.69963e-05	258.749
Tanzania	2007	26605.4	5906.5	0.141587	10768400	20225225	4.70971	1427.3	539.54	41716497	2.51005e+10	37.6058	0.000132545	7.05703e-05	303.055
Tanzania	2008	28189.9	6073	0.141658	11325700	20635599	4.67662	1333.9	671.244	42870884	2.57414e+10	37.5275	0.000117776	6.46407e-05	285.227
Tanzania	2009	28260.2	5928.6	0.13487	11507100	21001337	7.51997	1110.4	688.71	43957933	2.625e+10	37.3226	9.64969e-05	5.28728e-05	147.66
Tanzania	2010	30081.9	6909.9	0.153177	11688500	21393289	8.72011	1647.9	730.782	45110527	2.71986e+10	37.6833	0.000140985	7.70288e-05	188.977
Tanzania	2011	31463	8019.7	0.172779	11869900	21865045	8.91878	1390.4	768.933	46416031	2.79784e+10	37.6734	0.000117137	6.35901e-05	155.896
Tanzania	2012	31983.3	9587.9	0.200642	12051300	22376520	8.68886	1314.8	854.54	47786137	2.6825e+10	35.0847	0.0001091	5.8758e-05	151.32
Tanzania	2013	33543.8	10698	0.217202	12232700	22926545	12.38	1418	954.659	49253643	3.09144e+10	39.2286	0.000115919	6.18497e-05	114.539
Tanzania	2014	34418.5	10108	0.198919	12414100	23506979	9.68272	1524.8	1013.43	50814552	3.45897e+10	42.5441	0.000122828	6.48658e-05	157.476
Tanzania	2015	36111.2	10765.9	0.204898	12595500	24329561	9.5554	1449.4	929.8	52542823	3.91945e+10	46.6221	0.000115073	5.95736e-05	151.684
Tanzania	2016	35841.1	10646.9	0.195709	12776900	25227844	13.3178	1570.4	942.889	54401802	4.32391e+10	49.6756	0.000122909	6.22487e-05	117.917
Tanzania	2017	34909.1	11659.3	0.207214	12958300	26155211	12.6263	1692	975.905	56267032	4.63775e+10	51.515	0.000130573	6.46907e-05	134.005
Tanzania	2018	35106.4	12018.9	0.2069	13139700	27089226	16.2665	1938.5	1011.6	58090443	4.91242e+10	52.8531	0.00014753	7.15598e-05	119.171
Tanzania	2019	36057.2	14960.8	0.249877	13321100	28031346	8.98017	1883.3	1050.93	59872579	5.17613e+10	54.0327	0.000141377	6.71855e-05	209.718
Tanzania	2020	38629.1	14435.5	0.233946	13502500	27839215	16.4433	1698.4	1104.16	61704518	5.26872e+10	53.3664	0.000125784	6.10075e-05	103.288
Tanzania	2021	38629.1	14435.5	0.233946	13502500	29342820	9.25031	1651.1	1146.03	63588334	5.47904e+10	53.8527	0.000122281	5.62693e-05	178.491
Togo	2005	1421.06	1748.1	0.306062	2370000	1926287	0.288557	1132.6	399.447	5711597	2.70993e+09	29.6538	0.00047789	0.000587971	3925.05
Togo	2006	1212.65	1569.6	0.267201	2390000	1986902	0.0138787	1130.7	400.321	5874240	2.85088e+09	30.3324	0.000473096	0.000569077	81470.4
Togo	2007	1068.44	1503.7	0.248647	2410000	2051044	0	1121.6	621.735	6047537	2.05362e+09	21.2238	0.000465394	0.000546843	#DIV/0!
Togo	2008	1168.38	1568.8	0.252118	2430000	2114234	0.000222222	1144.4	735.855	6222482	2.19002e+09	21.997	0.000470947	0.000541284	5149800
Togo	2009	1225.29	2824.7	0.441454	2450000	2176599	2.90893	1242.9	737.954	6398624	2.44574e+09	23.8894	0.000507306	0.000571028	427.27
Togo	2010	1182.65	2630.1	0.400207	2460000	2235449	9.83793	1187.4	722.229	6571855	2.56981e+09	24.4396	0.000482683	0.000531168	120.696
Togo	2011	1412.02	2515.6	0.372755	2460000	2295679	10.2038	1226.3	803.482	6748672	2.70619e+09	25.0623	0.000498496	0.000534177	120.18
Togo	2012	1336.76	2235.8	0.322783	2650000	2356627	5.02287	1112.4	781.554	6926635	2.55867e+09	23.0872	0.000419774	0.000472031	221.467
Togo	2013	1465.15	1749	0.246122	2650000	2418804	11.725	1090.1	847.388	7106229	2.93959e+09	25.854	0.000411358	0.000450677	92.9723
Togo	2014	1394.31	1588.5	0.21795	2650000	2482804	1.8462	1153.1	877.192	7288383	3.22177e+09	27.6276	0.000435132	0.000464435	624.579
Togo	2015	1579.48	1825.6	0.244285	2650000	2548478	3.32722	1236.2	770.143	7473229	3.65528e+09	30.5698	0.000466491	0.000485074	371.542
Togo	2016	1431.25	2305.6	0.300939	2650000	2616080	13.6782	1130.8	792.441	7661354	5.19723e+09	42.3981	0.000426717	0.00043225	82.6718
Togo	2017	1474.73	2018.7	0.257068	2650000	2685319	5.77939	1137.2	813.395	7852795	5.46622e+09	43.5054	0.000429132	0.000423488	196.768
Togo	2018	1461.46	2189.9	0.27215	2650000	2755854	15.3568	1145.2	873.555	8046679	5.95429e+09	46.248	0.000432151	0.000415552	74.5726
Togo	2019	1516.99	2442.3	0.296284	2650000	2827220	2.67604	1143	848.305	8243094	6.40961e+09	48.5984	0.000431321	0.000404284	427.124
Togo	2020	1697.42	2415.1	0.286062	2650000	2878677	2.67604	1160	886.7	8442580	6.42272e+09	47.5471	0.000437736	0.000402963	433.477
Togo	2021	1697.42	2415.1	0.286062	2650000	2978692	2.06483	1145.9	976.666	8644829	6.59115e+09	47.6524	0.000432415	0.000384699	554.96
Uganda	2005	9396.53	2024	0.0724239	5950000	9660213	0.967395	1573.8	330.603	27946588	1.25647e+10	28.0997	0.000264504	0.000162916	1626.84
Uganda	2006	8564.36	2399.5	0.0833935	6100000	9960400	1.25443	1522.9	346.768	28773227	1.40505e+10	30.5199	0.000249656	0.000152895	1214.02
Uganda	2007	9645.58	2868.2	0.0968012	6250000	10281641	1.19952	1526	401.709	29629804	1.47656e+10	31.146	0.00024416	0.00014842	1272.18
Uganda	2008	13442.9	2971.8	0.0974046	6450000	10622845	2.94202	1827.7	473.303	30509862	1.56032e+10	31.9635	0.000283364	0.000172054	621.241
Uganda	2009	13412.6	3357.3	0.106878	6600000	10979617	2.08273	2038.6	799.93	31412520	1.83341e+10	36.4785	0.000308879	0.000185671	978.813
Uganda	2010	14162.1	3332	0.103025	6750000	11353046	1.71941	1978.5	824.738	32341728	1.94543e+10	37.5953	0.000293111	0.00017427	1150.69
Uganda	2011	14083.9	3744.2	0.112453	6850000	11740672	1.76175	2056.9	837.096	33295738	2.03583e+10	38.2149	0.000300277	0.000175194	1167.53
Uganda	2012	14851.8	3777.1	0.110205	6900000	12143029	2.12519	2029.1	796.711	34273295	2.00139e+10	36.4969	0.000294072	0.0001671	954.784
Uganda	2013	14855.1	3694.3	0.104733	6900000	12561282	2.4417	1997.5	819.758	35273570	2.09027e+10	37.0367	0.000289493	0.00015902	818.078
Uganda	2014	15223	4112.2	0.11317	6900000	13026478	1.82	2080.6	897.51	36336539	2.35739e+10	40.5479	0.000301536	0.000159721	1143.19
Uganda	2015	15815.2	4712.1	0.125732	6900000	13550001	1.58691	2086.8	864.18	37477356	2.46919e+10	41.178	0.000302435	0.000154007	1315.01
Uganda	2016	15501.7	4946.3	0.127652	6900000	14163205	1.91085	2134.2	753.684	38748299	2.64204e+10	42.6154	0.000309304	0.000150686	1116.89
Uganda	2017	15808.6	5172	0.12889	6900000	14847009	2.06209	2287.7	766.178	40127085	2.75509e+10	42.912	0.000331551	0.000154085	1109.41
Uganda	2018	16111	5866.6	0.141311	6900000	15501519	3.29569	2327.1	793.128	41515395	2.98813e+10	44.9852	0.000337261	0.000150121	706.104
Uganda	2019	16397.6	5943	0.138373	6900000	16175558	3.36627	2524.5	823.025	42949080	3.15452e+10	45.905	0.00036587	0.000156069	749.939
Uganda	2020	17150.3	5674.6	0.127793	6900000	16728018	2.44236	2587	846.881	44404611	3.21566e+10	45.2607	0.000374928	0.000154651	1059.22
Uganda	2021	17150.3	5674.6	0.127793	6900000	17466536	2.44236	2456.1	883.466	45853778	3.31287e+10	45.1553	0.000355957	0.000140617	1005.63
zamibabwe	2005	6370.96	10455.9	0.855306	3900000	4633728	21.7995	653.8	470.784	12224753	1.03357e+10	52.8421	0.000167641	0.000141096	29.9915
zamibabwe	2006	6047.02	9791.8	0.794113	4100000	4657154	32.3563	934.2	441.499	12330490	1.07062e+10	54.2668	0.000227854	0.000200595	28.8722
zamibabwe	2007	6276.43	9754.3	0.783442	4000000	4690574	27.0353	806.7	425.037	12450568	1.28682e+10	64.5966	0.000201675	0.000171983	29.8388
zamibabwe	2008	6408.38	7711.6	0.614453	4250000	4712800	21.9941	309.7	351.839	12550347	1.37461e+10	68.455	7.28706e-05	6.57146e-05	14.081
zamibabwe	2009	6811.96	7572.7	0.597225	4100000	4745234	28.778	452.4	762.298	12679810	8.78192e+09	43.2869	0.000110341	9.53378e-05	15.7203
zamibabwe	2010	7280.03	9518	0.74129	4000000	4788110	34.083	733.4	937.84	12839771	1.03357e+10	50.311	0.00018335	0.000153171	21.5181
zamibabwe	2011	7562	11357.6	0.871932	4200000	4843119	26.5483	587.4	1082.62	13025785	1.07062e+10	51.3702	0.000139857	0.000121285	22.1257
zamibabwe	2012	7250.2	11954.9	0.901214	4000000	4931171	18.25	695.7	1290.19	13265331	1.28682e+10	60.629	0.000173925	0.000141082	38.1205
zamibabwe	2013	7001.04	12216.8	0.901248	4000000	5051977	25.625	668.5	1408.37	13555422	1.37461e+10	63.3793	0.000167125	0.000132324	26.0878
zamibabwe	2014	5898.35	12010.7	0.866838	4000000	5186851	25.775	831.4	1407.03	13855753	1.37795e+10	62.1562	0.00020785	0.00016029	32.2561
zamibabwe	2015	6647.92	11988.7	0.846962	4000000	5329948	19.65	557.5	1410.33	14154937	1.54032e+10	68.0118	0.000139375	0.000104598	28.3715
zamibabwe	2016	6144.39	10450.2	0.723062	4000000	5478775	32.575	435.1	1421.79	14452704	1.52071e+10	65.7624	0.000108775	7.94156e-05	13.3569
zamibabwe	2017	6228.52	9781	0.663069	4000000	5625665	36.6	1203.3	1192.11	14751101	1.59036e+10	67.3832	0.000300825	0.000213895	32.877
zamibabwe	2018	6380.31	11069.9	0.735435	4000000	5770226	33.2	1254.3	2269.18	15052184	1.99424e+10	82.8053	0.000313575	0.000217375	37.7801
zamibabwe	2019	6441.52	10185.3	0.663338	4000000	5912685	33.2	748	1421.87	15354608	1.84187e+10	74.9722	0.000187	0.000126508	22.5301
zamibabwe	2020	5947.11	8312.5	0.530484	4000000	6008633	25.975	1148.6	1372.7	15669666	1.66239e+10	66.306	0.00028715	0.000191158	44.2194
zamibabwe	2021	5947.11	8312.5	0.530484	4000000	6200666	25.975	1545.2	1773.92	15993524	1.77585e+10	69.3973	0.0003863	0.000249199	59.488
